# Supplementary material for: 9,9′-(Biphenyl-2,2′-di­yl)difluoren-9-ol 4-methyl­pyridine solvate
Source: Acta Crystallogr Sect E Struct Rep Online. 2010 Jul 21;66(Pt 8):o2068–9. doi: 10.1107/S1600536810027753 (PMC3007240; doi:10.1107/S1600536810027753)
Supplement: Supplementary file 1 [file e-66-o2068-sup1.cif]

##############################################################################
###                                                                        ###
###        Electronic paper (Acta Crystallographica Section E)             ###
###                                                                        ###
##############################################################################
#                                                                            #
# This CIF contains the data in a paper accepted for publication in Acta     #
# Crystallographica Section E. It conforms to the requirements of Notes      #
# for Authors for Section E, and has been peer reviewed under the auspices   #
# of the IUCr Commission on Journals.                                        #
#                                                                            #
# Full details of the Crystallographic Information File format               #
# are given in the paper "The Crystallographic Information File (CIF):       #
# a New Standard Archive File for Crystallography" by S. R. Hall, F. H.      #
# Allen and I. D. Brown [Acta Cryst. (1991), A47, 655-685].                  #
#                                                                            #
# The current version of the core CIF dictionary is obtainable from          #
# ftp://ftp.iucr.org/pub/cif_core.dic. The current version number is 2.4.    #
#                                                                            #
# Software is freely available for graphical display of the structure(s) in  #
# this CIF.  For information consult the CIF home page http://www.iucr.org/  #
# cif/home.html                                                              #
#                                                                            #
# This file may be used for bona fide research purposes within the           #
# scientific community so long as proper attribution is given to the journal # 
# article from which it was obtained.                                        #
#                                                                            #
##############################################################################
                                             
data_I
_audit_creation_method     SHELXL-97
_chemical_name_systematic
;
9,9'-(Biphenyl-2,2'-diyl)difluoren-9-ol 4-methylpyridine solvate
;
_chemical_name_common     ?
_chemical_formula_moiety     'C38 H26 O2, C6 H7 N'
_chemical_formula_sum     'C44 H33 N O2'
_chemical_formula_iupac     'C38 H26 O2, C6 H7 N'
_chemical_formula_weight     607.71
_chemical_melting_point     ?
_symmetry_cell_setting     monoclinic
_symmetry_space_group_name_H-M     'P 21/c'
_symmetry_space_group_name_Hall     '-P 2ybc'
loop_
    _symmetry_equiv_pos_as_xyz
    'x, y, z'
    '-x, y+1/2, -z+1/2'
    '-x, -y, -z'
    'x, -y-1/2, z-1/2'
_cell_length_a     15.801(3)
_cell_length_b     15.602(3)
_cell_length_c     14.136(3)
_cell_angle_alpha     90.00
_cell_angle_beta     110.19(3)
_cell_angle_gamma     90.00
_cell_volume     3270.8(11)
_cell_formula_units_Z     4
_cell_measurement_reflns_used     19833
_cell_measurement_theta_min     4.1
_cell_measurement_theta_max     75.8
_cell_measurement_temperature     293(2)
_exptl_crystal_description     Block
_exptl_crystal_colour     colourless
_exptl_crystal_size_max     0.58
_exptl_crystal_size_mid     0.56
_exptl_crystal_size_min     0.4
_exptl_crystal_density_diffrn     1.234
_exptl_crystal_density_meas     ?
_exptl_crystal_density_method     'not measured'
_exptl_crystal_F_000     1280
_exptl_absorpt_coefficient_mu     0.582
_exptl_absorpt_correction_type     multi-scan
_exptl_absorpt_process_details     '(CrysAlis Pro; Oxford Diffraction, 2007)'
_exptl_absorpt_correction_T_min     0.749
_exptl_absorpt_correction_T_max     0.792
_exptl_special_details
;
;
_diffrn_ambient_temperature     293(2)
_diffrn_radiation_type     CuK\a
_diffrn_radiation_wavelength     1.54178
_diffrn_radiation_source     'fine-focus sealed tube'
_diffrn_radiation_monochromator     graphite
_diffrn_measurement_device_type     'Oxford Diffraction Xcalibur Ruby'
_diffrn_measurement_method     '\w scans'
_diffrn_detector_area_resol_mean     10.2576
_diffrn_reflns_number     46372
_diffrn_reflns_av_R_equivalents     0.0345
_diffrn_reflns_av_sigmaI/netI     0.0183
_diffrn_reflns_theta_min     4.11
_diffrn_reflns_theta_max     75.80
_diffrn_reflns_theta_full     75.80
_diffrn_measured_fraction_theta_max     0.995
_diffrn_measured_fraction_theta_full     0.995
_diffrn_reflns_limit_h_min     -19
_diffrn_reflns_limit_h_max     19
_diffrn_reflns_limit_k_min     -18
_diffrn_reflns_limit_k_max     19
_diffrn_reflns_limit_l_min     -17
_diffrn_reflns_limit_l_max     17
_diffrn_standards_number     3
_diffrn_standards_interval_count     200
_diffrn_standards_interval_time     ?
_diffrn_standards_decay_%     ?
_refine_special_details
;
Refinement of <i>F</i>^2^ against ALL reflections. The weighted <i>R</i>-factor
<i>wR</i> and goodness of fit <i>S</i> are based on <i>F</i>^2^, conventional
<i>R</i>-factors <i>R</i> are based on <i>F</i>, with <i>F</i> set to zero for
negative <i>F</i>^2^. The threshold expression of <i>F</i>^2^ >
\s(<i>F</i>^2^) is used only for calculating <i>R</i>-factors(gt) <i>etc</i>.
and is not relevant to the choice of reflections for refinement.
<i>R</i>-factors based on <i>F</i>^2^ are statistically about twice as large
as those based on <i>F</i>, and <i>R</i>- factors based on ALL data will be
even larger.
;
_reflns_number_total     6787
_reflns_number_gt     5450
_reflns_threshold_expression     I>2sigma(I)
_refine_ls_structure_factor_coef     Fsqd
_refine_ls_matrix_type     full
_refine_ls_R_factor_all     0.0492
_refine_ls_R_factor_gt     0.0407
_refine_ls_wR_factor_gt     0.1171
_refine_ls_wR_factor_ref     0.1217
_refine_ls_goodness_of_fit_ref     1.058
_refine_ls_restrained_S_all     1.058
_refine_ls_number_reflns     6787
_refine_ls_number_parameters     546
_refine_ls_number_restraints     0
_refine_ls_hydrogen_treatment     mixed
_refine_ls_weighting_scheme     calc
_refine_ls_weighting_details
         'calc w=1/[\s^2^(Fo^2^)+(0.0748P)^2^+0.1854P] where P=(Fo^2^+2Fc^2^)/3'
_atom_sites_solution_hydrogens     geom
_atom_sites_solution_primary     direct
_atom_sites_solution_secondary     difmap
_refine_ls_shift/su_max     0.011
_refine_ls_shift/su_mean     0.000
_refine_diff_density_max     0.211
_refine_diff_density_min     -0.182
_refine_ls_extinction_method     'SHELXL97 (Sheldrick, 2008)'
_refine_ls_extinction_coef     0.0018(2)
_refine_ls_extinction_expression
                                  'Fc^*^=kFc[1+0.001xFc^2^\l^3^/sin(2\q)]^-1/4^'
loop_
    _atom_type_symbol
    _atom_type_description
    _atom_type_scat_dispersion_real
    _atom_type_scat_dispersion_imag
    _atom_type_scat_source
    'C' 'C' 0.0181 0.0091
                         'International Tables Vol C Tables 4.2.6.8 and 6.1.1.4'
    'H' 'H' 0.0000 0.0000
                         'International Tables Vol C Tables 4.2.6.8 and 6.1.1.4'
    'N' 'N' 0.0311 0.0180
                         'International Tables Vol C Tables 4.2.6.8 and 6.1.1.4'
    'O' 'O' 0.0492 0.0322
                         'International Tables Vol C Tables 4.2.6.8 and 6.1.1.4'
_computing_data_collection     'CrysAlis Pro (Oxford Diffraction, 2007)'
_computing_cell_refinement     'CrysAlis Pro (Oxford Diffraction, 2007)'
_computing_data_reduction     'CrysAlis Pro (Oxford Diffraction, 2007)'
_computing_structure_solution     'SHELXS97 (Sheldrick, 2008)'
_computing_structure_refinement     'SHELXL97 (Sheldrick, 2008)'
_computing_molecular_graphics
                   'XP (Siemens, 1994) and Mercury (Macrae <i>et al.</i>, 2006)'
_computing_publication_material     'SHELXL97 (Sheldrick, 2008)'
loop_
    _atom_site_type_symbol
    _atom_site_label
    _atom_site_fract_x
    _atom_site_fract_y
    _atom_site_fract_z
    _atom_site_U_iso_or_equiv
    _atom_site_adp_type
    _atom_site_calc_flag
    _atom_site_refinement_flags
    _atom_site_occupancy
    _atom_site_disorder_assembly
    _atom_site_disorder_group
    N N1 0.28630(10) 0.22388(8) 0.23144(12) 0.0762(4) Uani d . 1 . .
    C C39 0.30568(13) 0.07376(12) 0.24668(15) 0.0794(5) Uani d . 1 . .
    C C40 0.33566(13) 0.15436(12) 0.23830(18) 0.0865(5) Uani d . 1 . .
    C C41 0.20339(12) 0.21306(10) 0.23211(14) 0.0705(4) Uani d . 1 . .
    C C42 0.16876(11) 0.13410(10) 0.24206(12) 0.0666(4) Uani d . 1 . .
    C C43 0.22017(12) 0.06195(9) 0.24911(10) 0.0632(4) Uani d . 1 . .
    C C44 0.18342(18) -0.02567(12) 0.25497(16) 0.1027(7) Uani d . 1 . .
    H H44C 0.1305 -0.0208 0.2733 0.154 Uiso calc R 1 . .
    H H44A 0.2281 -0.0590 0.3048 0.154 Uiso calc R 1 . .
    H H44B 0.1681 -0.0533 0.1906 0.154 Uiso calc R 1 . .
    H H39 0.3454(15) 0.0278(14) 0.2504(16) 0.102(7) Uiso d . 1 . .
    H H40 0.3967(17) 0.1637(15) 0.2386(18) 0.111(7) Uiso d . 1 . .
    H H41 0.1658(13) 0.2628(13) 0.2245(14) 0.086(6) Uiso d . 1 . .
    H H42 0.1102(14) 0.1315(12) 0.2448(15) 0.088(6) Uiso d . 1 . .
    O O1 0.33690(6) 0.38807(6) 0.22672(7) 0.0492(2) Uani d . 1 . .
    O O2 0.29222(6) 0.55099(7) 0.27689(7) 0.0571(2) Uani d . 1 . .
    C C1 0.42742(8) 0.33134(7) 0.12905(10) 0.0470(3) Uani d . 1 . .
    C C2 0.37556(10) 0.29484(9) 0.03880(11) 0.0586(3) Uani d . 1 . .
    C C3 0.41119(13) 0.22588(10) 0.00192(13) 0.0696(4) Uani d . 1 . .
    C C4 0.49610(13) 0.19436(9) 0.05510(14) 0.0723(4) Uani d . 1 . .
    C C5 0.54802(11) 0.23036(9) 0.14612(14) 0.0656(4) Uani d . 1 . .
    C C6 0.51351(9) 0.29984(8) 0.18251(10) 0.0520(3) Uani d . 1 . .
    C C7 0.55424(8) 0.35289(8) 0.27283(11) 0.0529(3) Uani d . 1 . .
    C C8 0.63650(10) 0.34711(11) 0.35155(14) 0.0703(4) Uani d . 1 . .
    C C9 0.65709(11) 0.40714(13) 0.42803(14) 0.0775(5) Uani d . 1 . .
    C C10 0.59787(11) 0.47218(11) 0.42739(13) 0.0705(4) Uani d . 1 . .
    C C11 0.51546(10) 0.47859(10) 0.34950(11) 0.0586(3) Uani d . 1 . .
    C C12 0.49418(8) 0.41807(8) 0.27288(9) 0.0478(3) Uani d . 1 . .
    C C13 0.40518(7) 0.40751(7) 0.18496(9) 0.0433(3) Uani d . 1 . .
    C C14 0.37663(8) 0.48741(7) 0.11860(9) 0.0436(2) Uani d . 1 . .
    C C15 0.44456(10) 0.53162(9) 0.09671(12) 0.0574(3) Uani d . 1 . .
    C C16 0.42725(11) 0.60509(10) 0.03888(13) 0.0680(4) Uani d . 1 . .
    C C17 0.34103(12) 0.63647(10) 0.00125(13) 0.0677(4) Uani d . 1 . .
    C C18 0.27204(10) 0.59256(9) 0.01963(11) 0.0572(3) Uani d . 1 . .
    C C19 0.28788(8) 0.51801(7) 0.07821(8) 0.0443(3) Uani d . 1 . .
    C C20 0.20356(7) 0.47327(7) 0.07992(8) 0.0424(2) Uani d . 1 . .
    C C21 0.16213(9) 0.42064(9) -0.00338(9) 0.0527(3) Uani d . 1 . .
    C C22 0.08037(9) 0.38101(9) -0.01885(10) 0.0581(3) Uani d . 1 . .
    C C23 0.03635(9) 0.39469(9) 0.04847(10) 0.0551(3) Uani d . 1 . .
    C C24 0.07593(8) 0.44634(8) 0.13146(9) 0.0486(3) Uani d . 1 . .
    C C25 0.15942(7) 0.48553(7) 0.14956(8) 0.0422(2) Uani d . 1 . .
    C C26 0.19745(8) 0.53939(8) 0.24648(9) 0.0486(3) Uani d . 1 . .
    C C27 0.15271(9) 0.62719(9) 0.23645(11) 0.0596(3) Uani d . 1 . .
    C C28 0.15284(12) 0.69314(10) 0.17149(15) 0.0752(4) Uani d . 1 . .
    C C29 0.10562(16) 0.76798(12) 0.1749(2) 0.1026(7) Uani d . 1 . .
    C C30 0.06147(16) 0.77686(16) 0.2424(3) 0.1200(10) Uani d . 1 . .
    C C31 0.06224(13) 0.71165(17) 0.3087(2) 0.1020(8) Uani d . 1 . .
    C C32 0.10751(9) 0.63569(12) 0.30554(13) 0.0720(5) Uani d . 1 . .
    C C33 0.11990(9) 0.55660(13) 0.36463(11) 0.0717(5) Uani d . 1 . .
    C C34 0.09016(13) 0.5321(2) 0.44281(16) 0.1002(8) Uani d . 1 . .
    C C35 0.11436(15) 0.4533(3) 0.48663(15) 0.1152(10) Uani d . 1 . .
    C C36 0.16715(14) 0.3978(2) 0.45519(14) 0.0985(7) Uani d . 1 . .
    C C37 0.19693(11) 0.42109(14) 0.37662(11) 0.0729(4) Uani d . 1 . .
    C C38 0.17243(8) 0.49993(10) 0.33219(10) 0.0577(3) Uani d . 1 . .
    H H1 0.3237(12) 0.3311(13) 0.2227(14) 0.081(5) Uiso d . 1 . .
    H H2 0.3139(13) 0.4960(13) 0.2749(15) 0.085(6) Uiso d . 1 . .
    H H2A 0.3128(11) 0.3175(10) 0.0000(12) 0.065(4) Uiso d . 1 . .
    H H3 0.3744(13) 0.1986(12) -0.0629(15) 0.084(5) Uiso d . 1 . .
    H H4 0.5219(13) 0.1475(12) 0.0259(14) 0.081(5) Uiso d . 1 . .
    H H5 0.6077(13) 0.2082(11) 0.1823(13) 0.077(5) Uiso d . 1 . .
    H H8 0.6729(12) 0.3022(12) 0.3498(13) 0.074(5) Uiso d . 1 . .
    H H9 0.7146(15) 0.4039(12) 0.4813(16) 0.089(6) Uiso d . 1 . .
    H H10 0.6156(13) 0.5164(12) 0.4842(15) 0.082(5) Uiso d . 1 . .
    H H11 0.4705(12) 0.5253(11) 0.3478(13) 0.071(5) Uiso d . 1 . .
    H H15 0.5066(12) 0.5097(10) 0.1242(12) 0.066(4) Uiso d . 1 . .
    H H16 0.4775(13) 0.6340(12) 0.0264(15) 0.086(5) Uiso d . 1 . .
    H H17 0.3270(12) 0.6881(12) -0.0403(14) 0.077(5) Uiso d . 1 . .
    H H18 0.2106(12) 0.6142(10) -0.0075(13) 0.068(4) Uiso d . 1 . .
    H H21 0.1946(11) 0.4155(10) -0.0559(12) 0.067(4) Uiso d . 1 . .
    H H22 0.0537(12) 0.3458(11) -0.0780(14) 0.074(5) Uiso d . 1 . .
    H H23 -0.0239(12) 0.3697(10) 0.0375(12) 0.068(4) Uiso d . 1 . .
    H H24 0.0443(10) 0.4565(10) 0.1799(12) 0.061(4) Uiso d . 1 . .
    H H28 0.1918(13) 0.6868(12) 0.1288(14) 0.084(5) Uiso d . 1 . .
    H H29 0.1079(17) 0.8148(17) 0.1337(19) 0.117(8) Uiso d . 1 . .
    H H30 0.0265(19) 0.8288(19) 0.249(2) 0.145(10) Uiso d . 1 . .
    H H31 0.0313(17) 0.7197(16) 0.3573(19) 0.117(8) Uiso d . 1 . .
    H H34 0.0531(17) 0.5695(15) 0.4681(19) 0.119(8) Uiso d . 1 . .
    H H35 0.0927(16) 0.4365(16) 0.5376(19) 0.116(7) Uiso d . 1 . .
    H H36 0.1851(18) 0.3430(17) 0.488(2) 0.125(9) Uiso d . 1 . .
    H H37 0.2321(14) 0.3819(12) 0.3531(14) 0.083(6) Uiso d . 1 . .
loop_
    _atom_site_aniso_label
    _atom_site_aniso_U_11
    _atom_site_aniso_U_22
    _atom_site_aniso_U_33
    _atom_site_aniso_U_12
    _atom_site_aniso_U_13
    _atom_site_aniso_U_23
    N1 0.0829(9) 0.0576(7) 0.1004(10) -0.0149(6) 0.0472(8) -0.0029(6)
    C39 0.0788(11) 0.0619(9) 0.0957(12) 0.0086(8) 0.0279(9) -0.0065(8)
    C40 0.0700(11) 0.0746(11) 0.1267(16) -0.0055(8) 0.0491(11) -0.0080(10)
    C41 0.0745(10) 0.0558(8) 0.0872(11) 0.0020(7) 0.0356(8) -0.0012(7)
    C42 0.0636(9) 0.0695(9) 0.0730(9) -0.0106(7) 0.0316(7) -0.0043(7)
    C43 0.0851(10) 0.0523(7) 0.0506(7) -0.0121(7) 0.0213(7) -0.0021(5)
    C44 0.152(2) 0.0651(11) 0.0863(13) -0.0351(12) 0.0351(13) 0.0005(9)
    O1 0.0466(4) 0.0488(5) 0.0612(5) -0.0032(3) 0.0300(4) 0.0030(4)
    O2 0.0365(4) 0.0776(6) 0.0583(5) -0.0087(4) 0.0179(4) -0.0200(4)
    C1 0.0486(6) 0.0417(6) 0.0587(7) -0.0047(5) 0.0287(5) -0.0013(5)
    C2 0.0632(8) 0.0534(7) 0.0641(8) -0.0096(6) 0.0283(7) -0.0083(6)
    C3 0.0897(11) 0.0555(8) 0.0748(10) -0.0151(7) 0.0426(9) -0.0158(7)
    C4 0.0960(12) 0.0450(7) 0.0989(12) -0.0021(7) 0.0631(10) -0.0074(7)
    C5 0.0674(9) 0.0492(7) 0.0948(11) 0.0072(6) 0.0467(8) 0.0058(7)
    C6 0.0520(7) 0.0442(6) 0.0689(8) -0.0002(5) 0.0327(6) 0.0043(5)
    C7 0.0443(6) 0.0528(7) 0.0646(7) -0.0018(5) 0.0226(6) 0.0067(5)
    C8 0.0490(7) 0.0720(10) 0.0857(11) 0.0070(7) 0.0179(7) 0.0146(8)
    C9 0.0529(8) 0.0949(12) 0.0711(10) -0.0132(8) 0.0038(7) 0.0076(9)
    C10 0.0604(9) 0.0814(10) 0.0632(9) -0.0163(8) 0.0131(7) -0.0065(7)
    C11 0.0545(7) 0.0617(8) 0.0609(8) -0.0108(6) 0.0215(6) -0.0089(6)
    C12 0.0422(6) 0.0496(6) 0.0543(7) -0.0048(5) 0.0201(5) 0.0019(5)
    C13 0.0397(5) 0.0442(6) 0.0509(6) -0.0047(4) 0.0221(5) -0.0029(4)
    C14 0.0439(6) 0.0438(6) 0.0491(6) -0.0048(4) 0.0238(5) -0.0037(4)
    C15 0.0505(7) 0.0581(7) 0.0732(8) -0.0066(6) 0.0336(7) 0.0025(6)
    C16 0.0701(9) 0.0628(8) 0.0861(10) -0.0128(7) 0.0463(8) 0.0092(7)
    C17 0.0797(10) 0.0557(8) 0.0779(10) -0.0004(7) 0.0401(8) 0.0165(7)
    C18 0.0587(8) 0.0564(7) 0.0606(7) 0.0034(6) 0.0259(6) 0.0079(6)
    C19 0.0470(6) 0.0468(6) 0.0443(6) -0.0040(5) 0.0224(5) -0.0027(4)
    C20 0.0390(5) 0.0466(6) 0.0417(5) -0.0002(4) 0.0140(4) 0.0006(4)
    C21 0.0520(7) 0.0630(7) 0.0434(6) -0.0029(6) 0.0168(5) -0.0053(5)
    C22 0.0552(7) 0.0622(8) 0.0497(7) -0.0098(6) 0.0088(6) -0.0111(6)
    C23 0.0429(6) 0.0607(7) 0.0562(7) -0.0123(5) 0.0100(5) -0.0006(6)
    C24 0.0400(6) 0.0573(7) 0.0493(6) -0.0049(5) 0.0164(5) -0.0005(5)
    C25 0.0375(5) 0.0457(6) 0.0433(6) -0.0014(4) 0.0140(4) -0.0015(4)
    C26 0.0366(5) 0.0616(7) 0.0503(6) -0.0067(5) 0.0182(5) -0.0129(5)
    C27 0.0420(6) 0.0619(8) 0.0728(9) -0.0088(5) 0.0174(6) -0.0258(7)
    C28 0.0680(9) 0.0530(8) 0.1008(12) -0.0131(7) 0.0244(9) -0.0193(8)
    C29 0.0922(14) 0.0532(10) 0.149(2) -0.0084(9) 0.0251(14) -0.0250(12)
    C30 0.0833(14) 0.0724(14) 0.198(3) 0.0004(11) 0.0401(16) -0.0593(17)
    C31 0.0645(10) 0.1012(16) 0.146(2) -0.0073(10) 0.0435(12) -0.0675(15)
    C32 0.0436(7) 0.0881(11) 0.0850(10) -0.0084(7) 0.0233(7) -0.0417(9)
    C33 0.0408(6) 0.1188(14) 0.0589(8) -0.0129(7) 0.0216(6) -0.0340(8)
    C34 0.0558(9) 0.189(3) 0.0647(11) -0.0137(12) 0.0324(8) -0.0342(14)
    C35 0.0709(12) 0.229(3) 0.0525(10) -0.0207(16) 0.0295(9) 0.0039(15)
    C36 0.0721(11) 0.162(2) 0.0577(10) -0.0131(13) 0.0174(8) 0.0232(12)
    C37 0.0598(8) 0.1069(13) 0.0501(7) -0.0048(9) 0.0163(7) 0.0044(8)
    C38 0.0412(6) 0.0888(10) 0.0435(6) -0.0095(6) 0.0152(5) -0.0142(6)
_geom_special_details
;
All e.s.d.'s (except the e.s.d. in the dihedral angle between two l.s. planes)
are estimated using the full covariance matrix. The cell e.s.d.'s are taken
into account individually in the estimation of e.s.d.'s in distances, angles
and torsion angles; correlations between e.s.d.'s in cell parameters are only
used when they are defined by crystal symmetry. An approximate (isotropic)
treatment of cell e.s.d.'s is used for estimating e.s.d.'s involving l.s.
planes.
;
loop_
    _geom_bond_atom_site_label_1
    _geom_bond_atom_site_label_2
    _geom_bond_site_symmetry_2
    _geom_bond_distance
    _geom_bond_publ_flag
    N1 C40 . 1.320(2) ?
    N1 C41 . 1.324(2) ?
    C39 C40 . 1.363(3) ?
    C39 C43 . 1.376(3) ?
    C39 H39 . 0.94(2) ?
    C40 H40 . 0.97(2) ?
    C41 C42 . 1.375(2) ?
    C41 H41 . 0.96(2) ?
    C42 C43 . 1.372(2) ?
    C42 H42 . 0.94(2) ?
    C43 C44 . 1.499(2) ?
    C44 H44C . 0.9600 ?
    C44 H44A . 0.9600 ?
    C44 H44B . 0.9600 ?
    O1 C13 . 1.4298(13) ?
    O1 H1 . 0.91(2) ?
    O2 C26 . 1.4197(14) ?
    O2 H2 . 0.93(2) ?
    C1 C2 . 1.3790(19) ?
    C1 C6 . 1.3976(18) ?
    C1 C13 . 1.5338(16) ?
    C2 C3 . 1.396(2) ?
    C2 H2A . 1.016(16) ?
    C3 C4 . 1.382(3) ?
    C3 H3 . 0.995(19) ?
    C4 C5 . 1.384(3) ?
    C4 H4 . 0.994(19) ?
    C5 C6 . 1.3895(19) ?
    C5 H5 . 0.969(18) ?
    C6 C7 . 1.470(2) ?
    C7 C12 . 1.3910(18) ?
    C7 C8 . 1.392(2) ?
    C8 C9 . 1.382(3) ?
    C8 H8 . 0.912(18) ?
    C9 C10 . 1.378(3) ?
    C9 H9 . 0.96(2) ?
    C10 C11 . 1.389(2) ?
    C10 H10 . 1.022(19) ?
    C11 C12 . 1.3879(19) ?
    C11 H11 . 1.013(17) ?
    C12 C13 . 1.5306(18) ?
    C13 C14 . 1.5313(16) ?
    C14 C15 . 1.3976(16) ?
    C14 C19 . 1.4028(17) ?
    C15 C16 . 1.379(2) ?
    C15 H15 . 0.984(17) ?
    C16 C17 . 1.371(2) ?
    C16 H16 . 0.98(2) ?
    C17 C18 . 1.386(2) ?
    C17 H17 . 0.976(18) ?
    C18 C19 . 1.3994(18) ?
    C18 H18 . 0.973(18) ?
    C19 C20 . 1.5117(15) ?
    C20 C21 . 1.3991(17) ?
    C20 C25 . 1.4022(16) ?
    C21 C22 . 1.3799(19) ?
    C21 H21 . 1.041(17) ?
    C22 C23 . 1.376(2) ?
    C22 H22 . 0.967(18) ?
    C23 C24 . 1.3820(18) ?
    C23 H23 . 0.990(17) ?
    C24 C25 . 1.3952(16) ?
    C24 H24 . 0.991(16) ?
    C25 C26 . 1.5414(16) ?
    C26 C27 . 1.5256(19) ?
    C26 C38 . 1.5278(18) ?
    C27 C28 . 1.380(2) ?
    C27 C32 . 1.401(2) ?
    C28 C29 . 1.395(3) ?
    C28 H28 . 1.01(2) ?
    C29 C30 . 1.370(4) ?
    C29 H29 . 0.94(3) ?
    C30 C31 . 1.380(4) ?
    C30 H30 . 1.00(3) ?
    C31 C32 . 1.393(3) ?
    C31 H31 . 0.98(3) ?
    C32 C33 . 1.465(3) ?
    C33 C38 . 1.394(2) ?
    C33 C34 . 1.395(3) ?
    C34 C35 . 1.369(4) ?
    C34 H34 . 0.98(3) ?
    C35 C36 . 1.379(4) ?
    C35 H35 . 0.94(3) ?
    C36 C37 . 1.396(2) ?
    C36 H36 . 0.97(3) ?
    C37 C38 . 1.375(2) ?
    C37 H37 . 0.96(2) ?
loop_
    _geom_angle_atom_site_label_1
    _geom_angle_atom_site_label_2
    _geom_angle_atom_site_label_3
    _geom_angle_site_symmetry_1
    _geom_angle_site_symmetry_3
    _geom_angle
    _geom_angle_publ_flag
    C40 N1 C41 . . 117.11(14) ?
    C40 C39 C43 . . 119.96(16) ?
    C40 C39 H39 . . 117.5(13) ?
    C43 C39 H39 . . 122.6(13) ?
    N1 C40 C39 . . 123.38(17) ?
    N1 C40 H40 . . 115.8(14) ?
    C39 C40 H40 . . 120.8(14) ?
    N1 C41 C42 . . 123.00(16) ?
    N1 C41 H41 . . 118.2(12) ?
    C42 C41 H41 . . 118.8(12) ?
    C43 C42 C41 . . 119.75(15) ?
    C43 C42 H42 . . 121.9(12) ?
    C41 C42 H42 . . 118.4(12) ?
    C42 C43 C39 . . 116.77(14) ?
    C42 C43 C44 . . 121.44(17) ?
    C39 C43 C44 . . 121.75(17) ?
    C43 C44 H44C . . 109.5 ?
    C43 C44 H44A . . 109.5 ?
    H44C C44 H44A . . 109.5 ?
    C43 C44 H44B . . 109.5 ?
    H44C C44 H44B . . 109.5 ?
    H44A C44 H44B . . 109.5 ?
    C13 O1 H1 . . 111.7(12) ?
    C26 O2 H2 . . 103.6(12) ?
    C2 C1 C6 . . 120.77(12) ?
    C2 C1 C13 . . 128.91(12) ?
    C6 C1 C13 . . 110.32(11) ?
    C1 C2 C3 . . 118.44(15) ?
    C1 C2 H2A . . 120.9(9) ?
    C3 C2 H2A . . 120.7(9) ?
    C4 C3 C2 . . 120.79(15) ?
    C4 C3 H3 . . 119.8(11) ?
    C2 C3 H3 . . 119.4(11) ?
    C3 C4 C5 . . 120.92(14) ?
    C3 C4 H4 . . 119.7(11) ?
    C5 C4 H4 . . 119.2(11) ?
    C4 C5 C6 . . 118.58(15) ?
    C4 C5 H5 . . 120.2(11) ?
    C6 C5 H5 . . 121.2(11) ?
    C5 C6 C1 . . 120.48(14) ?
    C5 C6 C7 . . 130.59(13) ?
    C1 C6 C7 . . 108.91(11) ?
    C12 C7 C8 . . 119.73(14) ?
    C12 C7 C6 . . 108.53(11) ?
    C8 C7 C6 . . 131.74(14) ?
    C9 C8 C7 . . 118.96(16) ?
    C9 C8 H8 . . 124.2(11) ?
    C7 C8 H8 . . 116.8(11) ?
    C10 C9 C8 . . 121.20(15) ?
    C10 C9 H9 . . 120.1(12) ?
    C8 C9 H9 . . 118.7(12) ?
    C9 C10 C11 . . 120.46(15) ?
    C9 C10 H10 . . 119.4(11) ?
    C11 C10 H10 . . 120.1(11) ?
    C12 C11 C10 . . 118.56(14) ?
    C12 C11 H11 . . 119.5(10) ?
    C10 C11 H11 . . 122.0(10) ?
    C11 C12 C7 . . 121.08(12) ?
    C11 C12 C13 . . 127.88(12) ?
    C7 C12 C13 . . 110.90(11) ?
    O1 C13 C14 . . 108.72(9) ?
    O1 C13 C12 . . 107.48(9) ?
    C14 C13 C12 . . 113.81(9) ?
    O1 C13 C1 . . 112.84(9) ?
    C14 C13 C1 . . 112.74(9) ?
    C12 C13 C1 . . 101.07(9) ?
    C15 C14 C19 . . 118.57(11) ?
    C15 C14 C13 . . 116.81(11) ?
    C19 C14 C13 . . 124.62(10) ?
    C16 C15 C14 . . 122.08(14) ?
    C16 C15 H15 . . 119.4(9) ?
    C14 C15 H15 . . 118.5(10) ?
    C17 C16 C15 . . 119.61(13) ?
    C17 C16 H16 . . 121.6(11) ?
    C15 C16 H16 . . 118.8(11) ?
    C16 C17 C18 . . 119.44(13) ?
    C16 C17 H17 . . 121.1(11) ?
    C18 C17 H17 . . 119.4(11) ?
    C17 C18 C19 . . 122.03(14) ?
    C17 C18 H18 . . 119.8(10) ?
    C19 C18 H18 . . 118.2(10) ?
    C18 C19 C14 . . 118.24(11) ?
    C18 C19 C20 . . 114.50(11) ?
    C14 C19 C20 . . 126.81(10) ?
    C21 C20 C25 . . 117.99(10) ?
    C21 C20 C19 . . 114.61(10) ?
    C25 C20 C19 . . 127.09(10) ?
    C22 C21 C20 . . 122.47(12) ?
    C22 C21 H21 . . 121.2(9) ?
    C20 C21 H21 . . 116.3(9) ?
    C23 C22 C21 . . 119.35(12) ?
    C23 C22 H22 . . 120.9(10) ?
    C21 C22 H22 . . 119.7(11) ?
    C22 C23 C24 . . 119.28(12) ?
    C22 C23 H23 . . 121.3(10) ?
    C24 C23 H23 . . 119.4(10) ?
    C23 C24 C25 . . 122.23(12) ?
    C23 C24 H24 . . 119.5(9) ?
    C25 C24 H24 . . 118.3(9) ?
    C24 C25 C20 . . 118.66(10) ?
    C24 C25 C26 . . 117.11(10) ?
    C20 C25 C26 . . 124.23(10) ?
    O2 C26 C27 . . 108.68(10) ?
    O2 C26 C38 . . 110.24(10) ?
    C27 C26 C38 . . 101.36(11) ?
    O2 C26 C25 . . 112.68(9) ?
    C27 C26 C25 . . 112.39(10) ?
    C38 C26 C25 . . 110.92(10) ?
    C28 C27 C32 . . 120.77(15) ?
    C28 C27 C26 . . 128.64(14) ?
    C32 C27 C26 . . 110.59(14) ?
    C27 C28 C29 . . 118.5(2) ?
    C27 C28 H28 . . 117.9(11) ?
    C29 C28 H28 . . 123.3(11) ?
    C30 C29 C28 . . 121.0(3) ?
    C30 C29 H29 . . 119.3(16) ?
    C28 C29 H29 . . 119.5(17) ?
    C29 C30 C31 . . 120.7(2) ?
    C29 C30 H30 . . 125.0(18) ?
    C31 C30 H30 . . 114.2(18) ?
    C30 C31 C32 . . 119.3(2) ?
    C30 C31 H31 . . 119.5(15) ?
    C32 C31 H31 . . 121.2(15) ?
    C31 C32 C27 . . 119.6(2) ?
    C31 C32 C33 . . 131.87(19) ?
    C27 C32 C33 . . 108.53(13) ?
    C38 C33 C34 . . 119.2(2) ?
    C38 C33 C32 . . 108.91(13) ?
    C34 C33 C32 . . 131.87(19) ?
    C35 C34 C33 . . 119.1(2) ?
    C35 C34 H34 . . 118.7(15) ?
    C33 C34 H34 . . 122.2(15) ?
    C34 C35 C36 . . 121.6(2) ?
    C34 C35 H35 . . 118.8(16) ?
    C36 C35 H35 . . 119.6(16) ?
    C35 C36 C37 . . 120.0(2) ?
    C35 C36 H36 . . 120.9(17) ?
    C37 C36 H36 . . 119.1(17) ?
    C38 C37 C36 . . 118.5(2) ?
    C38 C37 H37 . . 121.2(12) ?
    C36 C37 H37 . . 120.2(12) ?
    C37 C38 C33 . . 121.53(15) ?
    C37 C38 C26 . . 127.86(13) ?
    C33 C38 C26 . . 110.60(14) ?
loop_
    _geom_torsion_atom_site_label_1
    _geom_torsion_atom_site_label_2
    _geom_torsion_atom_site_label_3
    _geom_torsion_atom_site_label_4
    _geom_torsion_site_symmetry_1
    _geom_torsion_site_symmetry_2
    _geom_torsion_site_symmetry_3
    _geom_torsion_site_symmetry_4
    _geom_torsion
    _geom_torsion_publ_flag
    C41 N1 C40 C39 . . . . -0.5(3) ?
    C43 C39 C40 N1 . . . . -0.5(3) ?
    C40 N1 C41 C42 . . . . 1.7(3) ?
    N1 C41 C42 C43 . . . . -1.8(3) ?
    C41 C42 C43 C39 . . . . 0.6(2) ?
    C41 C42 C43 C44 . . . . -176.98(16) ?
    C40 C39 C43 C42 . . . . 0.4(3) ?
    C40 C39 C43 C44 . . . . 178.04(19) ?
    C6 C1 C2 C3 . . . . -0.20(19) ?
    C13 C1 C2 C3 . . . . 179.11(12) ?
    C1 C2 C3 C4 . . . . 0.6(2) ?
    C2 C3 C4 C5 . . . . -0.1(2) ?
    C3 C4 C5 C6 . . . . -0.9(2) ?
    C4 C5 C6 C1 . . . . 1.31(19) ?
    C4 C5 C6 C7 . . . . -176.71(13) ?
    C2 C1 C6 C5 . . . . -0.77(18) ?
    C13 C1 C6 C5 . . . . 179.79(11) ?
    C2 C1 C6 C7 . . . . 177.64(11) ?
    C13 C1 C6 C7 . . . . -1.79(13) ?
    C5 C6 C7 C12 . . . . 176.47(13) ?
    C1 C6 C7 C12 . . . . -1.72(14) ?
    C5 C6 C7 C8 . . . . -4.2(2) ?
    C1 C6 C7 C8 . . . . 177.62(15) ?
    C12 C7 C8 C9 . . . . -0.6(2) ?
    C6 C7 C8 C9 . . . . -179.85(14) ?
    C7 C8 C9 C10 . . . . -0.1(3) ?
    C8 C9 C10 C11 . . . . 0.3(3) ?
    C9 C10 C11 C12 . . . . 0.2(2) ?
    C10 C11 C12 C7 . . . . -0.9(2) ?
    C10 C11 C12 C13 . . . . 174.32(13) ?
    C8 C7 C12 C11 . . . . 1.06(19) ?
    C6 C7 C12 C11 . . . . -179.51(11) ?
    C8 C7 C12 C13 . . . . -174.87(12) ?
    C6 C7 C12 C13 . . . . 4.57(13) ?
    C11 C12 C13 O1 . . . . -62.44(15) ?
    C7 C12 C13 O1 . . . . 113.13(11) ?
    C11 C12 C13 C14 . . . . 58.00(16) ?
    C7 C12 C13 C14 . . . . -126.43(11) ?
    C11 C12 C13 C1 . . . . 179.12(12) ?
    C7 C12 C13 C1 . . . . -5.31(12) ?
    C2 C1 C13 O1 . . . . 70.32(16) ?
    C6 C1 C13 O1 . . . . -110.30(11) ?
    C2 C1 C13 C14 . . . . -53.32(16) ?
    C6 C1 C13 C14 . . . . 126.06(11) ?
    C2 C1 C13 C12 . . . . -175.19(12) ?
    C6 C1 C13 C12 . . . . 4.19(12) ?
    O1 C13 C14 C15 . . . . 160.77(11) ?
    C12 C13 C14 C15 . . . . 41.03(15) ?
    C1 C13 C14 C15 . . . . -73.33(14) ?
    O1 C13 C14 C19 . . . . -19.91(15) ?
    C12 C13 C14 C19 . . . . -139.65(11) ?
    C1 C13 C14 C19 . . . . 105.99(13) ?
    C19 C14 C15 C16 . . . . 1.5(2) ?
    C13 C14 C15 C16 . . . . -179.09(13) ?
    C14 C15 C16 C17 . . . . 0.0(2) ?
    C15 C16 C17 C18 . . . . -1.7(3) ?
    C16 C17 C18 C19 . . . . 1.9(2) ?
    C17 C18 C19 C14 . . . . -0.3(2) ?
    C17 C18 C19 C20 . . . . -173.15(13) ?
    C15 C14 C19 C18 . . . . -1.37(17) ?
    C13 C14 C19 C18 . . . . 179.32(11) ?
    C15 C14 C19 C20 . . . . 170.49(11) ?
    C13 C14 C19 C20 . . . . -8.82(18) ?
    C18 C19 C20 C21 . . . . 81.73(14) ?
    C14 C19 C20 C21 . . . . -90.39(15) ?
    C18 C19 C20 C25 . . . . -91.68(15) ?
    C14 C19 C20 C25 . . . . 96.20(15) ?
    C25 C20 C21 C22 . . . . -0.01(19) ?
    C19 C20 C21 C22 . . . . -174.06(12) ?
    C20 C21 C22 C23 . . . . 1.4(2) ?
    C21 C22 C23 C24 . . . . -1.4(2) ?
    C22 C23 C24 C25 . . . . 0.1(2) ?
    C23 C24 C25 C20 . . . . 1.29(18) ?
    C23 C24 C25 C26 . . . . -178.23(12) ?
    C21 C20 C25 C24 . . . . -1.31(17) ?
    C19 C20 C25 C24 . . . . 171.90(11) ?
    C21 C20 C25 C26 . . . . 178.17(11) ?
    C19 C20 C25 C26 . . . . -8.61(18) ?
    C24 C25 C26 O2 . . . . 159.13(11) ?
    C20 C25 C26 O2 . . . . -20.36(17) ?
    C24 C25 C26 C27 . . . . -77.67(14) ?
    C20 C25 C26 C27 . . . . 102.84(13) ?
    C24 C25 C26 C38 . . . . 35.00(15) ?
    C20 C25 C26 C38 . . . . -144.49(11) ?
    O2 C26 C27 C28 . . . . 62.88(17) ?
    C38 C26 C27 C28 . . . . 179.01(14) ?
    C25 C26 C27 C28 . . . . -62.53(17) ?
    O2 C26 C27 C32 . . . . -116.98(12) ?
    C38 C26 C27 C32 . . . . -0.86(13) ?
    C25 C26 C27 C32 . . . . 117.61(12) ?
    C32 C27 C28 C29 . . . . -1.1(2) ?
    C26 C27 C28 C29 . . . . 179.03(14) ?
    C27 C28 C29 C30 . . . . 1.3(3) ?
    C28 C29 C30 C31 . . . . -0.3(3) ?
    C29 C30 C31 C32 . . . . -0.9(3) ?
    C30 C31 C32 C27 . . . . 1.0(3) ?
    C30 C31 C32 C33 . . . . -179.83(18) ?
    C28 C27 C32 C31 . . . . 0.0(2) ?
    C26 C27 C32 C31 . . . . 179.84(13) ?
    C28 C27 C32 C33 . . . . -179.35(13) ?
    C26 C27 C32 C33 . . . . 0.52(15) ?
    C31 C32 C33 C38 . . . . -179.12(16) ?
    C27 C32 C33 C38 . . . . 0.08(16) ?
    C31 C32 C33 C34 . . . . 0.1(3) ?
    C27 C32 C33 C34 . . . . 179.33(16) ?
    C38 C33 C34 C35 . . . . 0.9(3) ?
    C32 C33 C34 C35 . . . . -178.31(17) ?
    C33 C34 C35 C36 . . . . -0.2(3) ?
    C34 C35 C36 C37 . . . . -0.3(3) ?
    C35 C36 C37 C38 . . . . 0.0(3) ?
    C36 C37 C38 C33 . . . . 0.7(2) ?
    C36 C37 C38 C26 . . . . 179.36(14) ?
    C34 C33 C38 C37 . . . . -1.2(2) ?
    C32 C33 C38 C37 . . . . 178.19(13) ?
    C34 C33 C38 C26 . . . . 179.98(13) ?
    C32 C33 C38 C26 . . . . -0.66(15) ?
    O2 C26 C38 C37 . . . . -62.87(17) ?
    C27 C26 C38 C37 . . . . -177.84(14) ?
    C25 C26 C38 C37 . . . . 62.64(17) ?
    O2 C26 C38 C33 . . . . 115.88(12) ?
    C27 C26 C38 C33 . . . . 0.91(13) ?
    C25 C26 C38 C33 . . . . -118.61(12) ?
loop_
    _geom_hbond_atom_site_label_D
    _geom_hbond_atom_site_label_H
    _geom_hbond_atom_site_label_A
    _geom_hbond_site_symmetry_A
    _geom_hbond_distance_DH
    _geom_hbond_distance_HA
    _geom_hbond_distance_DA
    _geom_hbond_angle_DHA
    O2 H2 O1 . 0.93(2) 1.90(2) 2.7943(15) 161.7(18)
    O1 H1 N1 . 0.91(2) 1.79(2) 2.6913(16) 168.7(18)
data_global
_journal_date_recd_electronic     2010-05-17
_journal_date_accepted     2010-07-13
_journal_name_full     'Acta Crystallographica, Section E'
_journal_year     2010
_journal_volume     66
_journal_issue      8
_journal_page_first     o2068
_journal_page_last     o2069
_journal_paper_category     QO
_journal_coeditor_code     ZL2280
_publ_contact_author_name     'Jamshid Ashurov'
_publ_contact_author_address
;
Institute of Bioorganic Chemistry
Academy of Sciences of Uzbekistan
H.Abdullaev Str,83
Tashkent
100125 Uzbekistan
;
_publ_contact_author_email     'ashurovjamshid@ymail.com'
_publ_contact_author_fax     '998 371 2627063'
_publ_contact_author_phone     '998 371 2628906'
_publ_section_title
;
9,9'-(Biphenyl-2,2'-diyl)difluoren-9-ol 4-methylpyridine solvate
;
loop_
    _publ_author_name
    _publ_author_footnote
    _publ_author_address
    'Ashurov, Jamshid' .
;
Institute of Bioorganic Chemistry
Academy of Sciences of Uzbekistan
H. Abdullaev Str. 83
Tashkent
100125 Uzbekistan
;
    'Izotova, Lidiya' .
;
Institute of Bioorganic Chemistry
Academy of Sciences of Uzbekistan
H. Abdullaev Str. 83
Tashkent
100125 Uzbekistan
;
    'Ibragimov, Aziz' .
;
National University of Uzbekistan
Faculty of Chemistry
Vuzgorodok, 174
Tashkent
100174 Uzbekistan
;
    'Weber, Edwin' .
;
Institute f\"ur Organische Chemie,TU
Bergakademie Freiberg, Leipziger Strasse 29,
D-09596 Freiberg/Sachsen, Germany
;
