# Supplementary material for: 9,9′-(Biphenyl-2,2′-di­yl)difluoren-9-ol 4-methyl­pyridine solvate
Source: Acta Crystallogr Sect E Struct Rep Online. 2010 Jul 21;66(Pt 8):o2068–9. doi: 10.1107/S1600536810027753 (PMC3007240; doi:10.1107/S1600536810027753)
Supplement: Supplementary file 2 [file e-66-o2068-Isup2.hkl]

# 
# h,k,l, Fc-squared, Fo-squared, sigma(Fo-squared) and status flag 
# 
data_I
_shelx_title ' bf in P2(1)/c' 
_shelx_refln_list_code          4 
_shelx_F_calc_maximum      187.96 
_exptl_crystal_F_000      1280.00 
_reflns_d_resolution_high  0.7952 
 
loop_ 
 _symmetry_equiv_pos_as_xyz 
 'x, y, z' 
 '-x, y+1/2, -z+1/2' 
 '-x, -y, -z' 
 'x, -y-1/2, z-1/2' 
 
_cell_length_a    15.8013 
_cell_length_b    15.6020 
_cell_length_c    14.1363 
_cell_angle_alpha  90.000 
_cell_angle_beta  110.194 
_cell_angle_gamma  90.000 
 
_shelx_F_squared_multiplier     1.000 
 
loop_ 
 _refln_index_h 
 _refln_index_k 
 _refln_index_l 
 _refln_F_squared_calc 
 _refln_F_squared_meas 
 _refln_F_squared_sigma 
 _refln_observed_status 
   2   0   0     1318.86     1287.46     15.65 o 
   3   0   0    17559.32    16360.56    684.66 o 
   4   0   0    15542.02    15050.09    578.15 o 
   5   0   0     1291.95     1414.61     11.34 o 
   6   0   0     4058.72     4181.16     24.51 o 
   7   0   0      538.32      539.20     12.79 o 
   8   0   0     4074.16     4438.81     37.74 o 
   9   0   0     1384.89     1611.94     17.95 o 
  10   0   0      552.10      682.83     12.51 o 
  11   0   0      198.97      180.66      8.90 o 
  12   0   0       68.77       76.98      4.05 o 
  13   0   0      236.03      242.16      7.69 o 
  14   0   0      275.60      224.58      8.07 o 
  15   0   0      109.28      104.61      3.08 o 
  16   0   0       78.86       70.25      3.09 o 
  17   0   0       17.89       17.80      2.79 o 
  18   0   0       94.45      109.23      3.77 o 
   1   1   0     1457.13     1308.69      5.59 o 
   2   1   0     2481.10     2296.85     10.07 o 
   3   1   0     5727.64     5231.28     46.34 o 
   4   1   0      868.89      871.95      4.27 o 
   5   1   0     1250.06     1137.87      6.81 o 
   6   1   0     3722.63     3948.28     39.30 o 
   7   1   0        5.27        0.09      2.08 o 
   8   1   0      588.80      600.04      6.00 o 
   9   1   0     1118.09     1215.92      8.92 o 
  10   1   0       46.23       43.90      3.16 o 
  11   1   0       11.46       15.61      2.31 o 
  12   1   0       18.79       18.89      1.71 o 
  13   1   0      177.51      181.10      3.74 o 
  14   1   0        4.63        5.96      1.55 o 
  15   1   0       15.43       16.50      1.56 o 
  16   1   0        3.11        5.60      1.88 o 
  17   1   0        2.32        2.25      1.50 o 
  18   1   0        0.39        0.34      1.61 o 
   0   2   0    25540.64    29654.04    368.06 o 
   1   2   0     1962.64     1863.28     16.79 o 
   2   2   0    13596.04    12903.50    219.05 o 
   3   2   0     4851.39     4675.90     46.63 o 
   4   2   0      118.62      116.13      1.51 o 
   5   2   0      217.48      221.66      5.22 o 
   6   2   0      760.71      760.41     12.76 o 
   7   2   0       90.85       84.59      2.81 o 
   8   2   0      230.33      274.53      3.79 o 
   9   2   0      193.60      201.48      3.67 o 
  10   2   0      959.64     1025.48     11.36 o 
  11   2   0      130.57      137.73      3.22 o 
  12   2   0        9.49        6.77      1.88 o 
  13   2   0        0.00        1.80      1.77 o 
  14   2   0        0.15        1.35      1.69 o 
  15   2   0       11.34       10.44      1.86 o 
  16   2   0       28.40       24.23      1.64 o 
  17   2   0        0.05        0.15      1.49 o 
  18   2   0        0.23        1.31      1.55 o 
   1   3   0       64.17       60.71      2.14 o 
   2   3   0    18562.15    18970.41     73.89 o 
   3   3   0     3883.09     3690.71     12.12 o 
   4   3   0      249.63      208.75      2.47 o 
   5   3   0       24.31       27.03      1.04 o 
   6   3   0     2984.78     2970.88     14.57 o 
   7   3   0     1804.36     1781.87     25.43 o 
   8   3   0      479.82      507.14      7.55 o 
   9   3   0        0.79        3.26      1.94 o 
  10   3   0        4.12        6.73      1.95 o 
  11   3   0      337.84      338.64      5.71 o 
  12   3   0      611.49      602.83     14.98 o 
  13   3   0      347.65      332.50      4.40 o 
  14   3   0        4.30        3.02      1.74 o 
  15   3   0        2.15        3.62      1.83 o 
  16   3   0        7.77        5.61      1.48 o 
  17   3   0        0.00       -0.42      1.46 o 
  18   3   0        2.58        1.28      1.43 o 
   0   4   0      387.71      364.58      2.55 o 
   1   4   0       22.19       29.27      1.11 o 
   2   4   0       44.90       39.00      1.22 o 
   3   4   0     4252.17     4170.39     29.98 o 
   4   4   0     1384.33     1306.22      5.93 o 
   5   4   0       20.59       26.10      1.69 o 
   6   4   0     1284.88     1207.11      7.94 o 
   7   4   0        3.40        2.34      1.55 o 
   8   4   0        2.70        4.31      1.60 o 
   9   4   0     1229.37     1277.97     16.80 o 
  10   4   0     1350.80     1405.65     13.09 o 
  11   4   0       90.00       96.74      3.47 o 
  12   4   0      838.69      733.43      8.36 o 
  13   4   0      238.78      219.45      5.15 o 
  14   4   0        8.52        3.49      2.01 o 
  15   4   0        1.22        1.45      1.87 o 
  16   4   0       68.15       71.72      2.15 o 
  17   4   0        3.72        4.63      1.52 o 
  18   4   0        1.77        2.21      1.72 o 
   1   5   0       12.77       16.61      0.96 o 
   2   5   0       31.84       30.19      1.69 o 
   3   5   0      287.76      322.28      3.95 o 
   4   5   0      677.61      648.40      5.94 o 
   5   5   0      956.01      930.59      7.43 o 
   6   5   0      940.01     1015.35      8.84 o 
   7   5   0      220.68      212.28      3.76 o 
   8   5   0       11.64        8.51      1.80 o 
   9   5   0      188.39      210.29      4.81 o 
  10   5   0        0.21       -0.10      2.48 o 
  11   5   0        0.06        1.56      2.22 o 
  12   5   0       49.71       54.41      2.61 o 
  13   5   0        1.18        3.24      2.07 o 
  14   5   0       72.37       72.27      2.53 o 
  15   5   0        9.01        4.45      1.94 o 
  16   5   0        9.38        9.13      1.73 o 
  17   5   0        0.22       -0.23      1.45 o 
   0   6   0      332.71      314.48      3.30 o 
   1   6   0     1662.86     1542.27      4.90 o 
   2   6   0      316.32      398.64      3.54 o 
   3   6   0      501.27      530.34      4.94 o 
   4   6   0      787.15      814.50     13.69 o 
   5   6   0      376.72      455.65      6.19 o 
   6   6   0      928.31      929.30      7.36 o 
   7   6   0       21.82       18.85      1.74 o 
   8   6   0       72.29       61.75      2.30 o 
   9   6   0        0.23        0.19      2.53 o 
  10   6   0      113.55      117.75      2.99 o 
  11   6   0      142.88      135.51      3.26 o 
  12   6   0        0.02        2.27      1.99 o 
  13   6   0       74.23       70.81      2.82 o 
  14   6   0        1.87        3.28      2.19 o 
  15   6   0      103.75      105.63      3.37 o 
  16   6   0       19.59       18.88      1.77 o 
  17   6   0        5.53        2.80      1.41 o 
   1   7   0     1302.95     1455.53     13.07 o 
   2   7   0       14.78       21.45      0.99 o 
   3   7   0       15.16       15.02      1.31 o 
   4   7   0        1.84        1.16      1.29 o 
   5   7   0        8.99        7.59      1.66 o 
   6   7   0       20.39       32.76      1.98 o 
   7   7   0      564.87      570.62     11.00 o 
   8   7   0      230.85      251.96      5.44 o 
   9   7   0       56.78       64.23      2.37 o 
  10   7   0      133.36      134.71      3.74 o 
  11   7   0      197.70      183.63      7.15 o 
  12   7   0       34.95       31.65      2.44 o 
  13   7   0       78.88       74.53      3.10 o 
  14   7   0       15.96       17.36      2.22 o 
  15   7   0       10.36       10.62      1.92 o 
  16   7   0        5.67        7.59      1.60 o 
  17   7   0        3.46        3.49      1.17 o 
   0   8   0      237.66      271.75      4.96 o 
   1   8   0       53.34       65.05      2.05 o 
   2   8   0        3.50        4.27      1.39 o 
   3   8   0      160.47      186.15      4.10 o 
   4   8   0     1459.43     1701.12     18.75 o 
   5   8   0      178.11      161.69      3.48 o 
   6   8   0       50.30       57.39      2.90 o 
   7   8   0      122.15      116.03      2.77 o 
   8   8   0       53.35       52.12      2.25 o 
   9   8   0       23.00       26.10      1.98 o 
  10   8   0      474.39      457.69      5.96 o 
  11   8   0      135.65      117.87      4.21 o 
  12   8   0       87.55       95.41      3.36 o 
  13   8   0        0.06        0.34      2.44 o 
  14   8   0      109.51      114.72      3.13 o 
  15   8   0        5.31        5.20      1.58 o 
  16   8   0       72.58       76.13      2.30 o 
  17   8   0        0.17        1.38      2.14 o 
   1   9   0     1023.84     1129.44     16.93 o 
   2   9   0      352.19      329.37      5.15 o 
   3   9   0      411.78      462.71      6.91 o 
   4   9   0      502.10      582.36      7.25 o 
   5   9   0       75.66       84.72      4.32 o 
   6   9   0      123.95      149.56      3.73 o 
   7   9   0       71.66       71.99      2.89 o 
   8   9   0       16.06       16.49      2.00 o 
   9   9   0       75.20       63.85      2.68 o 
  10   9   0       26.36       26.60      2.57 o 
  11   9   0      225.96      229.65      5.26 o 
  12   9   0       10.14       10.62      2.49 o 
  13   9   0        5.64        6.44      2.26 o 
  14   9   0       14.70       14.99      1.95 o 
  15   9   0        3.49        3.77      1.53 o 
  16   9   0        4.09        3.52      1.20 o 
   0  10   0      719.47      746.20      9.01 o 
   1  10   0      302.82      310.09      6.13 o 
   2  10   0       93.50       90.29      2.83 o 
   3  10   0       35.85       36.21      2.79 o 
   4  10   0       33.79       45.81      3.05 o 
   5  10   0       48.43       53.55      2.66 o 
   6  10   0      665.60      672.59     14.89 o 
   7  10   0       34.60       40.19      2.52 o 
   8  10   0      107.41       91.68      3.01 o 
   9  10   0      901.62      857.38      8.54 o 
  10  10   0        0.34        1.91      2.61 o 
  11  10   0      127.25      124.60      3.57 o 
  12  10   0      170.82      161.41      4.00 o 
  13  10   0        8.91        8.91      2.00 o 
  14  10   0        1.78        3.77      1.73 o 
  15  10   0        4.83        4.43      1.39 o 
  16  10   0       15.63       15.59      1.64 o 
   1  11   0       21.83       26.43      2.29 o 
   2  11   0       43.32       39.76      3.47 o 
   3  11   0        3.90        1.48      2.14 o 
   4  11   0      197.82      210.66      4.72 o 
   5  11   0      251.21      243.59      4.95 o 
   6  11   0      443.91      461.10      5.43 o 
   7  11   0       61.44       63.99      2.57 o 
   8  11   0       61.97       65.12      2.92 o 
   9  11   0       64.98       58.88      2.86 o 
  10  11   0        0.53        1.05      2.53 o 
  11  11   0       11.88       12.53      2.23 o 
  12  11   0      115.91      129.88      3.57 o 
  13  11   0       28.07       28.46      1.98 o 
  14  11   0       18.16       19.38      1.77 o 
  15  11   0       58.78       69.25      2.10 o 
   0  12   0      483.50      449.97      9.33 o 
   1  12   0      212.39      188.44      2.61 o 
   2  12   0        1.73        2.19      1.70 o 
   3  12   0       22.97       23.61      2.03 o 
   4  12   0        0.11        3.70      1.92 o 
   5  12   0       42.98       44.08      2.44 o 
   6  12   0        5.75        6.36      2.02 o 
   7  12   0      227.89      222.34      5.09 o 
   8  12   0       44.45       41.51      2.62 o 
   9  12   0       14.04       10.08      2.21 o 
  10  12   0        8.75        7.46      2.06 o 
  11  12   0        1.06        0.92      2.11 o 
  12  12   0       44.58       53.47      2.38 o 
  13  12   0        9.41       10.87      1.67 o 
  14  12   0        5.56        9.13      1.31 o 
   1  13   0        2.12        7.19      2.03 o 
   2  13   0        0.70        0.53      1.97 o 
   3  13   0      232.52      220.25      5.76 o 
   4  13   0        0.02       -0.23      1.96 o 
   5  13   0       88.30       78.48      2.56 o 
   6  13   0        8.90        8.80      2.11 o 
   7  13   0       15.45        9.34      2.02 o 
   8  13   0       15.31       12.24      1.87 o 
   9  13   0       34.39       31.71      2.14 o 
  10  13   0       52.72       53.33      2.28 o 
  11  13   0        2.64        2.21      1.68 o 
  12  13   0        3.83        3.76      1.56 o 
  13  13   0        2.09        3.04      1.19 o 
   0  14   0       83.53       79.59      5.04 o 
   1  14   0        1.30       -0.43      2.26 o 
   2  14   0       21.56       22.29      2.18 o 
   3  14   0        9.97        7.80      1.90 o 
   4  14   0       17.52       18.58      2.08 o 
   5  14   0       44.13       46.82      2.15 o 
   6  14   0       54.06       49.29      2.08 o 
   7  14   0       14.87       13.31      1.89 o 
   8  14   0       48.32       53.73      2.03 o 
   9  14   0       40.28       45.25      2.12 o 
  10  14   0        0.22       -0.23      1.74 o 
  11  14   0        9.61        7.79      1.61 o 
  12  14   0        1.80        2.00      1.34 o 
  13  14   0       37.32       35.13      2.33 o 
   1  15   0       56.98       51.93      3.14 o 
   2  15   0        4.27        6.37      2.27 o 
   3  15   0       58.30       57.56      2.33 o 
   4  15   0      286.58      286.31      4.91 o 
   5  15   0      224.90      215.95      3.46 o 
   6  15   0       12.15        9.95      1.86 o 
   7  15   0        0.54        3.00      1.57 o 
   8  15   0      165.50      169.85      3.06 o 
   9  15   0       15.40       12.75      2.28 o 
  10  15   0        0.71       -0.28      1.74 o 
  11  15   0       51.08       55.47      2.41 o 
  12  15   0       14.84       10.52      2.13 o 
   0  16   0      186.60      180.99      7.33 o 
   1  16   0      148.42      155.00      5.30 o 
   2  16   0        5.40        4.75      2.16 o 
   3  16   0       22.38       26.46      2.16 o 
   4  16   0       14.35       18.11      2.17 o 
   5  16   0       96.40      108.93      3.14 o 
   6  16   0       76.07       81.29      3.20 o 
   7  16   0        6.52        4.78      1.94 o 
   8  16   0       45.78       57.38      2.12 o 
   9  16   0        6.07        6.51      2.53 o 
  10  16   0       13.52       13.73      1.44 o 
   1  17   0        0.00        2.66      1.91 o 
   2  17   0       11.91       13.21      1.91 o 
   3  17   0        2.63        2.25      2.72 o 
   4  17   0       20.92       14.23      2.25 o 
   5  17   0        2.42        2.41      2.14 o 
   6  17   0       14.39       14.22      2.40 o 
   7  17   0        0.04       -0.16      1.41 o 
   8  17   0        6.80        7.73      1.65 o 
   9  17   0        0.08       -0.60      2.30 o 
   0  18   0       18.48       15.84      2.41 o 
   1  18   0       37.85       36.66      2.24 o 
   2  18   0        0.28        1.37      1.83 o 
   3  18   0      150.99      173.05      4.74 o 
   4  18   0       10.48        8.69      2.68 o 
   5  18   0        0.84        3.55      2.49 o 
   6  18   0      131.08      149.70      5.53 o 
   7  18   0        5.44        4.72      2.62 o 
   1  19   0       89.61      116.42      4.28 o 
   2  19   0        8.63        9.83      2.89 o 
   3  19   0        0.38        0.27      2.70 o 
   4  19   0        8.77        6.56      2.58 o 
 -18   1   1        0.05       -0.63      1.89 o 
 -17   1   1      186.83      188.37      4.13 o 
 -16   1   1        4.01        4.18      1.30 o 
 -15   1   1        3.51        2.35      1.49 o 
 -14   1   1      166.86      162.26      3.53 o 
 -13   1   1       12.55       16.99      1.85 o 
 -12   1   1       17.38       23.18      1.85 o 
 -11   1   1       86.95       75.35      3.81 o 
 -10   1   1      979.95     1039.63      8.53 o 
  -9   1   1     1431.58     1572.85     11.92 o 
  -8   1   1       24.97       19.15      1.83 o 
  -7   1   1      564.76      642.53      6.09 o 
  -6   1   1     1133.34     1125.64     14.84 o 
  -5   1   1      502.48      498.10     11.38 o 
  -4   1   1     1249.06     1138.25      4.48 o 
  -3   1   1     9375.15     9335.62    126.08 o 
  -2   1   1     1424.77     1414.39     10.16 o 
  -1   1   1     6318.35     6133.51     63.30 o 
   0   1   1     2077.55     2074.23     11.82 o 
   1   1   1    11974.95    12309.70     95.40 o 
   2   1   1     4839.76     4667.86     29.53 o 
   3   1   1        0.65        8.79      2.30 o 
   4   1   1     1654.96     1575.92      8.15 o 
   5   1   1     2232.76     2400.01     11.65 o 
   6   1   1        4.98        4.79      2.02 o 
   7   1   1      188.42      214.67      3.94 o 
   8   1   1     2850.26     3235.28     26.16 o 
   9   1   1       19.66       22.18      2.93 o 
  10   1   1       93.06       96.46      4.14 o 
  11   1   1        0.05        2.82      2.10 o 
  12   1   1      103.17       89.51      3.08 o 
  13   1   1      126.52      116.86      2.98 o 
  14   1   1      133.64      124.47      3.24 o 
  15   1   1       15.22       12.05      2.10 o 
  16   1   1       13.55       10.04      1.73 o 
  17   1   1       53.92       55.25      2.51 o 
  18   1   1        1.67        1.38      1.85 o 
 -18   2   1        3.61        2.72      1.85 o 
 -17   2   1       13.57       17.38      1.63 o 
 -16   2   1       15.46       13.03      1.50 o 
 -15   2   1       15.79       19.26      1.83 o 
 -14   2   1       26.54       20.62      1.96 o 
 -13   2   1      191.11      171.21      2.83 o 
 -12   2   1      421.27      411.91      7.69 o 
 -11   2   1       29.11       27.55      2.65 o 
 -10   2   1       28.71       38.79      2.73 o 
  -9   2   1       37.51       41.67      2.28 o 
  -8   2   1      413.03      432.09      5.18 o 
  -7   2   1     1617.42     1650.82     10.80 o 
  -6   2   1      994.70     1123.69      8.50 o 
  -5   2   1      981.17      949.54      6.56 o 
  -4   2   1     2660.67     2529.20      8.74 o 
  -3   2   1     2599.39     2555.30     33.67 o 
  -2   2   1     6896.44     6734.26     61.23 o 
  -1   2   1    13353.98    14119.43    170.94 o 
   0   2   1       76.35       81.22      1.55 o 
   1   2   1     8979.48     8876.57     91.01 o 
   2   2   1    12146.18    11338.05     72.74 o 
   3   2   1    13759.88    12829.25    165.30 o 
   4   2   1     3889.33     3888.69     26.42 o 
   5   2   1     1190.19     1188.72      5.46 o 
   6   2   1      843.75      854.89      9.36 o 
   7   2   1     2542.86     2717.76     14.76 o 
   8   2   1       11.00        8.43      2.21 o 
   9   2   1       25.95       27.96      2.71 o 
  10   2   1      146.63      164.20      4.15 o 
  11   2   1       17.93       17.12      2.13 o 
  12   2   1       90.03       76.10      2.47 o 
  13   2   1       94.65       86.29      3.16 o 
  14   2   1       48.46       42.70      2.24 o 
  15   2   1       32.81       34.10      2.04 o 
  16   2   1        7.55        8.35      1.80 o 
  17   2   1       14.23       14.55      1.62 o 
  18   2   1        0.17       -0.59      1.71 o 
 -18   3   1       29.58       33.27      2.00 o 
 -17   3   1        0.18        0.47      1.48 o 
 -16   3   1       13.83       14.41      1.75 o 
 -15   3   1       13.37       16.27      1.86 o 
 -14   3   1      213.85      205.42      3.31 o 
 -13   3   1       31.58       36.97      2.12 o 
 -12   3   1        1.63        1.40      1.88 o 
 -11   3   1      521.78      526.19      6.26 o 
 -10   3   1      889.80      953.53      9.79 o 
  -9   3   1      380.31      450.16      5.03 o 
  -8   3   1       95.36       96.70      2.51 o 
  -7   3   1      577.09      669.40      7.23 o 
  -6   3   1      176.84      204.68      4.38 o 
  -5   3   1       76.08       77.06      1.93 o 
  -4   3   1     2182.17     2085.00     23.35 o 
  -3   3   1     1254.25     1235.05     13.27 o 
  -2   3   1     1354.85     1266.20     10.06 o 
  -1   3   1     3315.53     3134.27     12.08 o 
   0   3   1      369.05      308.10      3.32 o 
   1   3   1     7674.67     7305.45     37.07 o 
   2   3   1      281.78      290.21      3.05 o 
   3   3   1        7.18        6.82      1.06 o 
   4   3   1      348.68      368.34      3.55 o 
   5   3   1       81.82       92.62      2.05 o 
   6   3   1      109.22      112.78      2.57 o 
   7   3   1      763.40      813.74      7.21 o 
   8   3   1        0.19        0.69      1.75 o 
   9   3   1       43.42       40.05      3.13 o 
  10   3   1      348.07      379.21      8.01 o 
  11   3   1        0.96       -0.29      2.10 o 
  12   3   1      549.53      527.68     10.79 o 
  13   3   1      260.44      220.62      8.56 o 
  14   3   1        1.74        1.32      1.82 o 
  15   3   1        9.44        7.96      1.79 o 
  16   3   1        3.37        3.12      1.48 o 
  17   3   1       14.62       12.42      1.40 o 
 -18   4   1        0.02        0.58      1.11 o 
 -17   4   1        3.67        3.65      1.49 o 
 -16   4   1       76.86       75.85      2.74 o 
 -15   4   1        2.00        2.33      1.94 o 
 -14   4   1        0.01        1.96      1.99 o 
 -13   4   1      228.29      231.57      4.28 o 
 -12   4   1     1573.35     1455.73      9.90 o 
 -11   4   1       68.81       74.24      2.53 o 
 -10   4   1       13.64       12.58      2.74 o 
  -9   4   1      433.37      523.66     12.65 o 
  -8   4   1       11.66       18.39      1.62 o 
  -7   4   1     1833.75     1933.18     24.36 o 
  -6   4   1      156.29      152.52      4.93 o 
  -5   4   1     2905.06     3005.65     13.32 o 
  -4   4   1      795.94      790.06      5.02 o 
  -3   4   1     2352.63     2315.25      6.98 o 
  -2   4   1      431.91      388.16      3.25 o 
  -1   4   1       45.69       52.90      0.72 o 
   0   4   1      627.99      607.65     10.18 o 
   1   4   1     1240.95     1188.07      4.26 o 
   2   4   1     1835.88     1798.12      4.39 o 
   3   4   1      394.61      405.40      2.75 o 
   4   4   1       90.79       80.04      1.79 o 
   5   4   1       10.95       11.36      1.49 o 
   6   4   1     1833.95     1834.49     10.39 o 
   7   4   1      264.33      296.20      4.57 o 
   8   4   1       18.71       16.19      1.89 o 
   9   4   1      343.30      352.24      7.31 o 
  10   4   1       49.79       58.55      2.86 o 
  11   4   1       73.89       70.32      2.90 o 
  12   4   1       30.34       24.91      2.42 o 
  13   4   1      165.98      164.47      3.49 o 
  14   4   1       46.06       39.83      2.45 o 
  15   4   1      329.56      327.94      3.99 o 
  16   4   1       17.03       12.54      1.55 o 
  17   4   1       41.94       47.68      1.87 o 
 -18   5   1        6.28        4.92      1.57 o 
 -17   5   1        1.53        1.33      1.41 o 
 -16   5   1       63.48       57.30      2.22 o 
 -15   5   1      110.67      118.64      2.84 o 
 -14   5   1      709.89      666.65     14.05 o 
 -13   5   1       52.81       44.18      2.23 o 
 -12   5   1      186.36      153.07      3.75 o 
 -11   5   1       16.91       15.57      2.29 o 
 -10   5   1      177.61      175.23      5.78 o 
  -9   5   1       42.46       39.06      2.70 o 
  -8   5   1      580.61      615.55      6.19 o 
  -7   5   1        9.51       15.47      1.46 o 
  -6   5   1     1520.37     1701.61     11.62 o 
  -5   5   1        8.80       12.96      1.38 o 
  -4   5   1     1518.42     1634.05     12.59 o 
  -3   5   1       67.80       89.34      1.21 o 
  -2   5   1     2474.57     2378.28     11.11 o 
  -1   5   1      218.47      234.79      2.41 o 
   0   5   1     1647.48     1563.49      8.83 o 
   1   5   1        4.17        4.96      0.65 o 
   2   5   1     5030.37     5091.04     17.28 o 
   3   5   1       26.75       34.31      0.77 o 
   4   5   1        2.35        9.35      1.30 o 
   5   5   1      495.07      526.12      5.06 o 
   6   5   1      783.82      725.36     10.23 o 
   7   5   1      127.98      132.33      3.65 o 
   8   5   1       47.78       35.90      2.34 o 
   9   5   1       64.45       67.63      3.34 o 
  10   5   1       28.72       24.84      2.63 o 
  11   5   1      383.00      370.97      5.40 o 
  12   5   1      296.91      269.89      6.27 o 
  13   5   1      287.15      251.26      7.30 o 
  14   5   1      186.40      186.60      4.47 o 
  15   5   1       29.92       37.42      2.07 o 
  16   5   1       16.10       15.18      1.60 o 
  17   5   1        1.37        0.19      1.47 o 
 -18   6   1        1.37        2.84      2.12 o 
 -17   6   1       17.37       17.28      1.43 o 
 -16   6   1       11.49       10.76      1.78 o 
 -15   6   1       18.17       12.32      2.23 o 
 -14   6   1       72.69       74.62      2.74 o 
 -13   6   1       36.74       31.74      2.19 o 
 -12   6   1      676.52      605.20      6.70 o 
 -11   6   1        6.22        9.60      2.35 o 
 -10   6   1       85.08       90.25      3.23 o 
  -9   6   1      342.28      315.03      4.43 o 
  -8   6   1      802.80      845.53     11.80 o 
  -7   6   1      157.25      153.08      4.21 o 
  -6   6   1      153.99      137.56      3.20 o 
  -5   6   1      290.23      299.80      5.93 o 
  -4   6   1      569.99      641.72      9.97 o 
  -3   6   1     3106.72     3441.25     12.29 o 
  -2   6   1     2750.89     2759.77     24.11 o 
  -1   6   1      155.87      154.17      1.45 o 
   0   6   1     1150.62     1085.96      7.16 o 
   1   6   1     4396.69     4404.91      9.65 o 
   2   6   1     1806.98     1830.29      7.56 o 
   3   6   1     1612.70     1641.26      7.00 o 
   4   6   1     1775.84     1776.71      9.94 o 
   5   6   1      101.96      130.41      2.67 o 
   6   6   1      357.62      405.46      4.16 o 
   7   6   1      386.37      367.41      4.68 o 
   8   6   1      425.24      413.19      5.23 o 
   9   6   1      421.12      411.05      5.69 o 
  10   6   1       74.45       83.51      3.27 o 
  11   6   1        0.91        0.25      2.43 o 
  12   6   1      200.76      179.52      6.63 o 
  13   6   1       21.93       23.14      2.42 o 
  14   6   1       26.62       23.01      1.90 o 
  15   6   1       10.27       12.87      1.87 o 
  16   6   1        8.43       10.25      1.61 o 
  17   6   1        0.06        1.74      1.49 o 
 -17   7   1        4.56        4.01      1.18 o 
 -16   7   1       17.81       17.06      1.84 o 
 -15   7   1       39.42       39.28      2.01 o 
 -14   7   1       62.66       58.84      2.78 o 
 -13   7   1       20.82       13.64      2.45 o 
 -12   7   1       64.76       46.60      3.70 o 
 -11   7   1       11.67        8.88      2.28 o 
 -10   7   1       87.67       94.15      2.72 o 
  -9   7   1       37.12       54.03      2.53 o 
  -8   7   1      106.05       87.94      3.99 o 
  -7   7   1       76.39       85.79      3.03 o 
  -6   7   1       11.34        9.93      1.45 o 
  -5   7   1      333.54      337.32      6.98 o 
  -4   7   1      107.38       93.03      1.79 o 
  -3   7   1      749.41      920.57      5.56 o 
  -2   7   1      684.81      710.93     14.76 o 
  -1   7   1      298.24      276.45      4.79 o 
   0   7   1     1255.74     1294.17      7.28 o 
   1   7   1      838.21      929.38      8.35 o 
   2   7   1      255.98      337.64      4.50 o 
   3   7   1     1717.03     1799.40     16.09 o 
   4   7   1      107.42      106.66      2.35 o 
   5   7   1        2.74        4.22      1.92 o 
   6   7   1        0.69        1.66      1.49 o 
   7   7   1        0.09        0.58      1.55 o 
   8   7   1       63.24       60.58      2.27 o 
   9   7   1      283.60      320.50      5.34 o 
  10   7   1        1.29        3.57      2.47 o 
  11   7   1       79.02       83.74      3.27 o 
  12   7   1        5.60        3.94      2.46 o 
  13   7   1       42.73       43.24      2.61 o 
  14   7   1        0.04        1.38      1.71 o 
  15   7   1        0.37        3.13      1.92 o 
  16   7   1       12.29       11.93      1.47 o 
  17   7   1       13.59        6.92      2.34 o 
 -17   8   1       68.71       81.38      3.11 o 
 -16   8   1       23.97       29.78      1.91 o 
 -15   8   1       74.96       77.21      2.32 o 
 -14   8   1      113.81      110.49      2.68 o 
 -13   8   1       87.46       85.79      3.54 o 
 -12   8   1       68.23       70.72      3.24 o 
 -11   8   1       41.31       42.19      2.91 o 
 -10   8   1       18.83       14.47      2.72 o 
  -9   8   1       67.40       63.68      2.87 o 
  -8   8   1      233.62      219.56      5.53 o 
  -7   8   1      739.84      756.04     20.02 o 
  -6   8   1      198.71      217.27      5.15 o 
  -5   8   1      183.77      196.73      6.07 o 
  -4   8   1     1822.89     2004.82     51.08 o 
  -3   8   1      167.65      185.55      5.68 o 
  -2   8   1        3.99        3.43      1.18 o 
  -1   8   1      314.47      364.92      7.09 o 
   0   8   1        6.70       10.58      1.26 o 
   1   8   1       84.04      109.60      1.97 o 
   2   8   1       15.96       10.20      1.50 o 
   3   8   1      202.86      185.95      2.62 o 
   4   8   1      397.00      410.47      4.35 o 
   5   8   1      907.92      929.38     13.34 o 
   6   8   1      119.99      131.43      2.30 o 
   7   8   1        4.26        4.77      1.91 o 
   8   8   1       11.10       12.48      1.86 o 
   9   8   1      223.23      226.84      4.88 o 
  10   8   1      162.07      155.33      4.21 o 
  11   8   1      181.47      185.42      4.96 o 
  12   8   1      119.10      105.88      3.76 o 
  13   8   1       80.47       73.36      3.02 o 
  14   8   1        0.36        0.29      1.73 o 
  15   8   1        7.02        5.94      1.72 o 
  16   8   1       13.39       17.76      1.45 o 
 -16   9   1        2.83        5.25      1.36 o 
 -15   9   1       29.84       39.36      1.90 o 
 -14   9   1       40.10       41.88      2.25 o 
 -13   9   1       21.33       21.87      2.25 o 
 -12   9   1      230.55      215.89      4.06 o 
 -11   9   1      184.70      179.23      4.25 o 
 -10   9   1       80.47       70.42      3.33 o 
  -9   9   1      176.15      166.18      3.38 o 
  -8   9   1       86.94      110.11      2.80 o 
  -7   9   1       31.88       34.83      2.29 o 
  -6   9   1      303.36      316.85      9.49 o 
  -5   9   1      835.44      878.55      6.87 o 
  -4   9   1      221.18      253.80      4.07 o 
  -3   9   1      598.40      593.45      8.36 o 
  -2   9   1     1059.63     1063.30      6.98 o 
  -1   9   1      201.84      238.43      7.80 o 
   0   9   1      181.69      206.70      2.45 o 
   1   9   1        8.98       22.38      2.20 o 
   2   9   1      481.54      487.18      4.68 o 
   3   9   1       73.47       80.61      2.38 o 
   4   9   1       75.37       78.65      2.68 o 
   5   9   1      342.97      347.27      5.85 o 
   6   9   1      168.66      180.49      3.32 o 
   7   9   1      173.64      183.51      4.06 o 
   8   9   1      194.21      188.53      3.44 o 
   9   9   1      591.92      549.19      6.02 o 
  10   9   1       25.13       27.28      2.91 o 
  11   9   1      179.91      182.57      4.20 o 
  12   9   1       36.22       37.72      3.08 o 
  13   9   1       24.00       22.13      2.65 o 
  14   9   1       30.61       32.98      1.98 o 
  15   9   1        1.25        2.06      1.48 o 
  16   9   1        4.68        6.94      1.53 o 
 -16  10   1       35.82       30.57      2.04 o 
 -15  10   1       21.37       20.67      1.62 o 
 -14  10   1       21.86       17.98      1.88 o 
 -13  10   1        2.07        3.21      1.97 o 
 -12  10   1       38.59       38.88      3.32 o 
 -11  10   1      233.70      217.43      4.99 o 
 -10  10   1       44.13       44.04      3.12 o 
  -9  10   1        0.55        1.50      2.17 o 
  -8  10   1      255.52      232.36      4.97 o 
  -7  10   1      115.38      105.43      2.56 o 
  -6  10   1        0.83        2.17      1.98 o 
  -5  10   1       13.54        8.72      2.31 o 
  -4  10   1      163.55      168.41      2.93 o 
  -3  10   1      123.66      128.12      2.84 o 
  -2  10   1      785.21      831.12      6.70 o 
  -1  10   1       61.51       57.71      2.24 o 
   0  10   1       21.34       32.27      2.28 o 
   1  10   1      115.24      118.73      3.06 o 
   2  10   1      138.46      144.02      2.70 o 
   3  10   1      238.73      241.09      3.57 o 
   4  10   1       31.48       40.99      2.45 o 
   5  10   1        3.62        5.05      1.90 o 
   6  10   1      317.06      318.37      6.73 o 
   7  10   1      238.27      238.87      3.80 o 
   8  10   1       47.94       40.07      2.64 o 
   9  10   1       16.66       13.53      2.47 o 
  10  10   1      106.83       86.34      3.42 o 
  11  10   1       24.47       25.13      2.79 o 
  12  10   1        7.37        7.29      2.38 o 
  13  10   1       19.46       13.54      2.01 o 
  14  10   1       35.67       47.19      1.90 o 
  15  10   1        0.08        1.75      1.53 o 
 -15  11   1        5.08        5.86      1.29 o 
 -14  11   1        0.94        1.81      1.60 o 
 -13  11   1       21.70       23.06      1.70 o 
 -12  11   1       23.42       19.81      2.36 o 
 -11  11   1       22.09       21.68      2.47 o 
 -10  11   1        3.90        6.76      2.25 o 
  -9  11   1       32.90       33.76      2.74 o 
  -8  11   1      160.89      157.26      3.58 o 
  -7  11   1      480.54      473.50      5.39 o 
  -6  11   1       22.57       16.68      2.12 o 
  -5  11   1       11.29       10.72      2.31 o 
  -4  11   1      363.73      398.81      6.26 o 
  -3  11   1        3.49        5.67      1.74 o 
  -2  11   1        6.61        5.90      1.90 o 
  -1  11   1      155.65      157.26      3.44 o 
   0  11   1      438.55      474.46      8.77 o 
   1  11   1      474.03      484.11      7.59 o 
   2  11   1       14.71       17.46      3.55 o 
   3  11   1       15.97       16.97      2.74 o 
   4  11   1       48.28       59.22      2.35 o 
   5  11   1       80.11       86.23      2.16 o 
   6  11   1      467.28      444.61      4.60 o 
   7  11   1      455.29      439.83      5.88 o 
   8  11   1       31.16       33.01      2.34 o 
   9  11   1       28.57       35.37      2.31 o 
  10  11   1       12.32       10.19      2.48 o 
  11  11   1       22.68       29.26      2.43 o 
  12  11   1       27.40       30.21      2.67 o 
  13  11   1       22.60       22.53      1.84 o 
  14  11   1       12.70       15.56      1.59 o 
  15  11   1       14.60       17.96      2.25 o 
 -15  12   1        0.10        0.15      1.49 o 
 -14  12   1        3.76        4.44      1.37 o 
 -13  12   1       73.69       76.56      2.29 o 
 -12  12   1       30.74       33.32      1.94 o 
 -11  12   1       77.61       74.01      2.61 o 
 -10  12   1        3.35        0.27      2.00 o 
  -9  12   1        2.17        4.10      2.06 o 
  -8  12   1        0.06        1.58      2.17 o 
  -7  12   1        2.85        2.64      1.99 o 
  -6  12   1       47.88       54.32      2.41 o 
  -5  12   1      115.08      112.07      3.18 o 
  -4  12   1        0.46        0.04      1.73 o 
  -3  12   1        0.56        2.33      1.59 o 
  -2  12   1      177.19      163.19      2.58 o 
  -1  12   1      182.87      179.17      3.24 o 
   0  12   1     1033.12      962.89      9.90 o 
   1  12   1       66.59       65.56      2.20 o 
   2  12   1      576.05      529.51      5.50 o 
   3  12   1       40.17       49.39      2.10 o 
   4  12   1        4.77        8.05      1.92 o 
   5  12   1       32.67       38.19      2.15 o 
   6  12   1     1140.47     1063.73     10.91 o 
   7  12   1        0.71       -0.61      1.93 o 
   8  12   1        0.17        2.01      2.25 o 
   9  12   1        2.78       -0.90      2.30 o 
  10  12   1      105.96      103.79      3.85 o 
  11  12   1       13.27       10.56      2.26 o 
  12  12   1       14.72       19.95      2.20 o 
  13  12   1        4.08        7.52      1.66 o 
  14  12   1       42.64       49.81      1.62 o 
 -14  13   1        7.28        6.71      1.47 o 
 -13  13   1      103.18      105.41      2.80 o 
 -12  13   1        2.04        1.54      1.29 o 
 -11  13   1        4.12        5.05      1.49 o 
 -10  13   1       18.26       17.08      2.27 o 
  -9  13   1        7.99        7.68      2.18 o 
  -8  13   1      106.84      104.48      2.79 o 
  -7  13   1        9.07        5.90      1.97 o 
  -6  13   1       81.69       75.27      2.58 o 
  -5  13   1        3.09        0.73      1.79 o 
  -4  13   1      141.27      129.98      3.91 o 
  -3  13   1        0.08       -0.51      1.70 o 
  -2  13   1       12.46       12.39      1.74 o 
  -1  13   1      502.49      467.42      5.95 o 
   0  13   1      225.53      214.56      3.56 o 
   1  13   1      497.43      485.01      5.48 o 
   2  13   1       46.35       47.95      2.24 o 
   3  13   1        6.94        7.92      1.76 o 
   4  13   1      287.82      277.94      7.44 o 
   5  13   1      113.37      109.32      2.79 o 
   6  13   1       15.58       20.50      2.09 o 
   7  13   1       84.76       73.94      2.87 o 
   8  13   1       28.14       28.28      2.38 o 
   9  13   1       79.51       77.24      3.12 o 
  10  13   1       58.82       64.36      2.67 o 
  11  13   1       47.40       47.99      2.26 o 
  12  13   1       31.64       37.83      1.66 o 
  13  13   1       21.42       24.32      1.21 o 
 -13  14   1       17.95       18.77      2.04 o 
 -12  14   1       15.82       14.33      1.51 o 
 -11  14   1       15.03       16.72      1.46 o 
 -10  14   1        0.90        2.18      1.55 o 
  -9  14   1      207.17      196.12      4.90 o 
  -8  14   1       31.69       29.17      1.90 o 
  -7  14   1       19.32       18.82      1.95 o 
  -6  14   1        0.23        0.22      1.87 o 
  -5  14   1      393.54      375.68      5.65 o 
  -4  14   1       11.70       13.71      1.91 o 
  -3  14   1      582.02      556.11     16.96 o 
  -2  14   1        0.11        0.95      1.83 o 
  -1  14   1       10.79       11.50      2.22 o 
   0  14   1      632.62      567.77      6.63 o 
   1  14   1       52.84       50.19      2.53 o 
   2  14   1        9.22       10.84      2.20 o 
   3  14   1      160.16      144.29      3.13 o 
   4  14   1      625.61      647.76     18.01 o 
   5  14   1        4.03        4.37      1.92 o 
   6  14   1       54.54       53.83      2.21 o 
   7  14   1       84.62       90.92      2.72 o 
   8  14   1        4.06        5.47      1.81 o 
   9  14   1        3.36        2.26      2.12 o 
  10  14   1       58.88       63.38      2.04 o 
  11  14   1       18.33       22.25      1.52 o 
  12  14   1        0.02        0.18      1.19 o 
 -12  15   1        0.07        1.14      1.65 o 
 -11  15   1        0.26        2.28      1.95 o 
 -10  15   1       57.99       61.06      2.10 o 
  -9  15   1       16.43       19.90      1.75 o 
  -8  15   1      101.01      102.14      2.61 o 
  -7  15   1      154.15      156.46      2.97 o 
  -6  15   1       10.49       11.09      1.99 o 
  -5  15   1      159.99      155.25      3.03 o 
  -4  15   1        0.37        2.98      2.00 o 
  -3  15   1       45.59       47.71      2.44 o 
  -2  15   1       88.35       94.84      2.55 o 
  -1  15   1        8.82        9.21      2.29 o 
   0  15   1        0.11        1.33      2.30 o 
   1  15   1        0.00        0.26      1.85 o 
   2  15   1      174.68      175.49      4.24 o 
   3  15   1        5.13        4.61      1.85 o 
   4  15   1      488.74      511.09     11.71 o 
   5  15   1       57.90       63.54      2.73 o 
   6  15   1       41.67       43.76      2.09 o 
   7  15   1        6.28        5.21      1.65 o 
   8  15   1       10.57       10.39      1.43 o 
   9  15   1       47.92       50.06      2.48 o 
  10  15   1       19.79       21.07      1.71 o 
  11  15   1        3.81        3.77      1.69 o 
 -10  16   1       23.81       26.75      1.85 o 
  -9  16   1       61.33       62.87      2.69 o 
  -8  16   1        1.58        2.59      1.47 o 
  -7  16   1       13.04       12.51      1.61 o 
  -6  16   1        7.96       10.86      1.69 o 
  -5  16   1      105.70      101.91      2.78 o 
  -4  16   1      298.00      322.07      5.86 o 
  -3  16   1      126.50      130.45      4.59 o 
  -2  16   1       45.60       52.53      2.66 o 
  -1  16   1      133.40      148.93      4.44 o 
   0  16   1        8.07        9.50      2.58 o 
   1  16   1      126.60      127.81      4.41 o 
   2  16   1        3.67        3.70      1.79 o 
   3  16   1       60.97       62.35      2.46 o 
   4  16   1        0.49       -0.40      2.21 o 
   5  16   1       13.33       14.74      2.30 o 
   6  16   1       94.93       86.95      2.34 o 
   7  16   1       33.74       36.51      1.98 o 
   8  16   1       51.26       54.37      2.32 o 
   9  16   1       29.62       31.44      2.74 o 
  10  16   1        0.00        0.97      1.43 o 
  -9  17   1        5.92        4.80      1.65 o 
  -8  17   1       17.16       15.63      1.44 o 
  -7  17   1       19.98       24.82      1.93 o 
  -6  17   1       17.34       13.88      1.66 o 
  -5  17   1       33.17       34.59      2.85 o 
  -4  17   1        4.97        7.67      1.91 o 
  -3  17   1       33.85       36.03      2.41 o 
  -2  17   1        0.00        0.23      1.83 o 
  -1  17   1       30.68       33.26      2.27 o 
   0  17   1       17.70       18.51      2.18 o 
   1  17   1        0.65        1.22      2.00 o 
   2  17   1      106.16      107.62      3.07 o 
   3  17   1        0.88        1.57      1.72 o 
   4  17   1        0.68        2.52      2.01 o 
   5  17   1        0.08        1.89      1.82 o 
   6  17   1        4.21        5.08      1.90 o 
   7  17   1      164.22      163.81      3.82 o 
   8  17   1        0.25       -0.10      1.66 o 
  -7  18   1       13.35       17.51      2.99 o 
  -6  18   1       41.36       43.31      4.15 o 
  -5  18   1        0.84        0.99      3.91 o 
  -4  18   1        4.01        3.75      2.63 o 
  -3  18   1        6.44        7.63      2.47 o 
  -2  18   1       27.84       21.04      2.73 o 
  -1  18   1        9.62        7.98      1.79 o 
   0  18   1        1.22        1.64      2.32 o 
   1  18   1       20.41       24.31      2.08 o 
   2  18   1        3.16        2.12      1.76 o 
   3  18   1        0.16        3.26      2.63 o 
   4  18   1       35.90       32.62      2.89 o 
   5  18   1        2.48        1.80      2.33 o 
   6  18   1        3.89        3.36      1.74 o 
  -4  19   1       26.66       31.58      3.17 o 
  -3  19   1        7.29        7.60      2.84 o 
  -2  19   1       40.99       46.76      3.63 o 
  -1  19   1        4.43        2.15      2.51 o 
   0  19   1        1.78        4.73      2.31 o 
   1  19   1        8.55       12.03      2.47 o 
   2  19   1       45.33       46.36      3.21 o 
   3  19   1        0.18       -0.45      2.41 o 
 -19   0   2        0.12        0.65      3.11 o 
 -18   0   2      213.08      205.70      5.55 o 
 -17   0   2       28.62       38.96      3.09 o 
 -16   0   2        6.41        6.05      1.87 o 
 -15   0   2      205.76      195.48      5.72 o 
 -14   0   2        2.37        0.40      2.21 o 
 -13   0   2      205.90      173.12      4.13 o 
 -12   0   2       17.08       18.47      2.27 o 
 -11   0   2       24.86       31.32      4.91 o 
 -10   0   2       56.86       70.44      3.41 o 
  -9   0   2       20.78       18.18      2.07 o 
  -8   0   2     4632.72     4845.86    107.22 o 
  -7   0   2        4.22        2.17      1.21 o 
  -6   0   2     2804.25     2914.67     11.73 o 
  -5   0   2      496.70      583.82      7.74 o 
  -4   0   2     3342.50     3271.08     12.34 o 
  -3   0   2    19085.55    18456.66    140.57 o 
  -2   0   2     2676.50     2654.88     35.43 o 
  -1   0   2     8503.86     8436.40     16.94 o 
   0   0   2    19999.21    20823.64    735.82 o 
   1   0   2    13583.61    12668.88     75.23 o 
   3   0   2       55.27       37.34      1.49 o 
   4   0   2      356.12      373.16      5.68 o 
   5   0   2     1882.73     1793.39      8.77 o 
   6   0   2     7000.25     7116.29     33.52 o 
   7   0   2       49.77       74.46      5.20 o 
   8   0   2       83.11       64.62      5.07 o 
   9   0   2       26.29       18.88      4.34 o 
  10   0   2       54.69       45.04      4.17 o 
  11   0   2      486.90      484.63      7.21 o 
  12   0   2       39.73       42.91      2.53 o 
  13   0   2       22.95       24.83      2.78 o 
  14   0   2       77.84       70.88      4.32 o 
  15   0   2      138.35      132.75      4.65 o 
  16   0   2       64.09       68.36      3.37 o 
  17   0   2        6.23        7.81      1.91 o 
 -19   1   2        0.75        1.55      2.21 o 
 -18   1   2       37.02       33.23      1.60 o 
 -17   1   2        8.67        9.94      1.54 o 
 -16   1   2       45.69       51.94      1.75 o 
 -15   1   2       69.58       67.99      1.95 o 
 -14   1   2      255.15      244.07      4.36 o 
 -13   1   2       27.51       25.14      1.79 o 
 -12   1   2       98.55       93.68      2.41 o 
 -11   1   2      234.39      240.75      6.76 o 
 -10   1   2     1044.16     1110.14      8.14 o 
  -9   1   2      215.05      264.11      3.21 o 
  -8   1   2      662.79      601.35      6.57 o 
  -7   1   2      207.59      188.82      2.80 o 
  -6   1   2      755.52      831.18     14.54 o 
  -5   1   2     2595.43     2437.14     10.72 o 
  -4   1   2     4517.05     4426.12     10.42 o 
  -3   1   2    18169.89    18639.19    251.20 o 
  -2   1   2     1822.09     1608.45     17.71 o 
  -1   1   2      469.25      419.42      1.88 o 
   0   1   2     1925.24     1882.68      5.86 o 
   1   1   2     2502.83     2093.77      8.96 o 
   2   1   2    27822.12    27941.83    147.98 o 
   3   1   2    13850.80    13570.33    140.73 o 
   4   1   2       33.30       21.77      1.57 o 
   5   1   2      107.31      108.98      2.33 o 
   6   1   2      248.07      271.95      3.76 o 
   7   1   2      166.13      164.69      4.59 o 
   8   1   2       64.14       60.36      2.96 o 
   9   1   2       45.73       56.57      2.89 o 
  10   1   2       73.20       77.44      3.46 o 
  11   1   2       16.98       18.83      1.85 o 
  12   1   2       52.36       61.34      2.20 o 
  13   1   2       65.82       63.14      2.56 o 
  14   1   2       81.38       69.93      2.71 o 
  15   1   2       14.57       14.67      2.33 o 
  16   1   2        3.10        5.96      1.89 o 
  17   1   2        7.09        8.81      1.32 o 
 -19   2   2        6.38       11.50      2.28 o 
 -18   2   2        5.13        6.43      1.36 o 
 -17   2   2       23.72       25.89      1.69 o 
 -16   2   2       17.30       17.52      1.85 o 
 -15   2   2       93.17       90.94      2.42 o 
 -14   2   2        3.04        4.30      1.73 o 
 -13   2   2       43.94       42.01      2.11 o 
 -12   2   2      385.60      397.93      5.27 o 
 -11   2   2      160.79      173.14      3.49 o 
 -10   2   2     1211.79     1267.92     19.88 o 
  -9   2   2      270.23      266.24      4.27 o 
  -8   2   2       94.14      109.00      5.22 o 
  -7   2   2      883.26      905.56      8.35 o 
  -6   2   2     1159.98     1086.60      9.90 o 
  -5   2   2      435.85      451.58      4.08 o 
  -4   2   2     1270.85     1202.19      6.16 o 
  -3   2   2     2182.93     2110.89      9.73 o 
  -2   2   2     2352.47     2240.63     21.33 o 
  -1   2   2     7297.33     7107.84    102.81 o 
   0   2   2     2597.28     2545.69     19.51 o 
   1   2   2     5185.15     5021.22     33.25 o 
   2   2   2    10965.56    10265.80     29.18 o 
   3   2   2      674.62      728.94      5.43 o 
   4   2   2       94.50       97.11      1.72 o 
   5   2   2     4991.60     5247.19     13.09 o 
   6   2   2     2451.66     2448.99     19.21 o 
   7   2   2       62.13       50.38      2.25 o 
   8   2   2       17.20       15.48      2.06 o 
   9   2   2        3.75        2.09      2.26 o 
  10   2   2        1.08        3.06      1.84 o 
  11   2   2       75.47       70.85      2.30 o 
  12   2   2       91.19       75.15      2.59 o 
  13   2   2        2.11        1.51      1.64 o 
  14   2   2        0.63        2.42      1.94 o 
  15   2   2        4.70        1.25      1.89 o 
  16   2   2       86.81       93.09      2.53 o 
  17   2   2        1.14       -0.06      1.49 o 
 -19   3   2       43.58       47.44      2.37 o 
 -18   3   2        0.66        2.76      1.21 o 
 -17   3   2        6.26        5.69      1.49 o 
 -16   3   2       15.74        9.52      1.82 o 
 -15   3   2       18.66       18.92      2.02 o 
 -14   3   2      516.05      480.52      4.98 o 
 -13   3   2      276.32      240.73      3.78 o 
 -12   3   2      129.11      143.43      2.99 o 
 -11   3   2     1087.61     1163.41     14.91 o 
 -10   3   2      691.26      735.64      5.74 o 
  -9   3   2      139.03      136.28      2.78 o 
  -8   3   2      169.60      171.92      3.19 o 
  -7   3   2       55.88       60.50      2.59 o 
  -6   3   2       87.69       93.18      2.16 o 
  -5   3   2        1.53        1.91      1.27 o 
  -4   3   2      294.86      355.93      1.89 o 
  -3   3   2     9270.31     8855.25     20.95 o 
  -2   3   2    24064.59    24810.77   1071.42 o 
  -1   3   2    16716.14    17229.99    102.44 o 
   0   3   2      960.47      983.96      4.01 o 
   1   3   2     5570.45     5402.35     26.15 o 
   2   3   2    15188.64    15007.75    231.60 o 
   3   3   2      915.41      980.99      7.82 o 
   4   3   2     5920.15     6078.98     36.01 o 
   5   3   2     1170.44     1094.50     13.34 o 
   6   3   2     1383.75     1356.07     13.89 o 
   7   3   2      390.23      415.31      6.19 o 
   8   3   2      883.79      837.26     10.70 o 
   9   3   2        0.87        2.04      1.93 o 
  10   3   2        4.04        5.67      1.84 o 
  11   3   2       52.32       47.27      2.37 o 
  12   3   2       63.84       71.78      2.58 o 
  13   3   2       39.24       33.01      2.19 o 
  14   3   2       37.33       35.64      2.01 o 
  15   3   2        5.99        5.21      1.61 o 
  16   3   2       21.47       26.86      1.73 o 
  17   3   2        2.81        7.16      1.66 o 
 -18   4   2        0.09        0.12      1.16 o 
 -17   4   2        4.49        4.94      1.84 o 
 -16   4   2        0.19        0.50      1.83 o 
 -15   4   2        0.89       -0.07      2.00 o 
 -14   4   2        2.32        3.14      1.98 o 
 -13   4   2        1.33        2.54      1.78 o 
 -12   4   2        0.43        1.07      1.69 o 
 -11   4   2      158.71      144.89      3.10 o 
 -10   4   2      116.92      114.02      3.21 o 
  -9   4   2      425.40      430.79      5.72 o 
  -8   4   2      866.37      933.13      7.88 o 
  -7   4   2       91.80       79.23      2.90 o 
  -6   4   2        0.13        4.55      1.96 o 
  -5   4   2        3.32        7.20      1.19 o 
  -4   4   2     4923.06     4905.06     42.16 o 
  -3   4   2       48.98       35.20      2.91 o 
  -2   4   2     4232.87     3958.87     34.71 o 
  -1   4   2     2449.60     2381.61      6.88 o 
   0   4   2     1330.47     1263.16      7.86 o 
   1   4   2     8950.60     9045.73     51.75 o 
   2   4   2      559.30      484.05      2.77 o 
   3   4   2      522.20      524.34      4.09 o 
   4   4   2     1442.22     1497.98      8.53 o 
   5   4   2      113.80      141.50      3.64 o 
   6   4   2        0.03        1.38      1.51 o 
   7   4   2      663.75      686.67      5.60 o 
   8   4   2      419.72      457.14     14.46 o 
   9   4   2      625.06      612.80     12.78 o 
  10   4   2      240.05      215.65      3.36 o 
  11   4   2      556.10      517.10      8.92 o 
  12   4   2       84.01       72.95      2.84 o 
  13   4   2       23.60       24.81      2.10 o 
  14   4   2       37.97       36.86      2.02 o 
  15   4   2        0.89        1.17      1.59 o 
  16   4   2       11.29       14.92      1.58 o 
  17   4   2        4.64        5.21      2.15 o 
 -18   5   2       52.78       57.77      1.59 o 
 -17   5   2        3.54        3.74      1.73 o 
 -16   5   2        8.81       11.58      2.34 o 
 -15   5   2       15.79       19.94      2.06 o 
 -14   5   2      416.57      378.75      4.53 o 
 -13   5   2      104.19       86.01      2.53 o 
 -12   5   2      134.76      130.33      3.27 o 
 -11   5   2       97.77       86.86      2.83 o 
 -10   5   2      143.73      151.65      5.76 o 
  -9   5   2        2.96        3.85      1.90 o 
  -8   5   2       10.73       16.97      1.80 o 
  -7   5   2     1548.17     1659.17     21.80 o 
  -6   5   2      514.69      557.84      5.20 o 
  -5   5   2     1811.71     2001.58     33.16 o 
  -4   5   2      431.49      468.97      3.45 o 
  -3   5   2       62.83       62.68      2.35 o 
  -2   5   2      124.63      168.38      3.09 o 
  -1   5   2        4.28        6.79      0.77 o 
   0   5   2      804.86      819.05      6.16 o 
   1   5   2     4291.42     4208.02     26.20 o 
   2   5   2      117.53      136.81      1.97 o 
   3   5   2       76.37       73.94      3.18 o 
   4   5   2      240.82      259.68      3.90 o 
   5   5   2     1164.00     1225.32     18.39 o 
   6   5   2      111.74      156.62      3.03 o 
   7   5   2       63.16       55.61      2.14 o 
   8   5   2        2.84        4.61      2.32 o 
   9   5   2      172.48      192.52      3.44 o 
  10   5   2       25.05       24.45      2.45 o 
  11   5   2       80.35       79.33      2.93 o 
  12   5   2        6.87        7.58      2.25 o 
  13   5   2      180.01      199.64      3.80 o 
  14   5   2       34.70       40.66      2.04 o 
  15   5   2        0.00        0.92      1.57 o 
  16   5   2        0.52        0.70      1.24 o 
  17   5   2        0.18       -0.61      1.80 o 
 -18   6   2       53.22       58.60      1.80 o 
 -17   6   2       47.48       48.15      2.00 o 
 -16   6   2        2.66        0.57      1.80 o 
 -15   6   2       17.80       19.76      1.91 o 
 -14   6   2      173.72      181.79      4.90 o 
 -13   6   2      281.19      232.57      4.30 o 
 -12   6   2       90.81       71.32      2.68 o 
 -11   6   2       69.46       63.25      2.63 o 
 -10   6   2      573.22      549.26      6.29 o 
  -9   6   2       74.49       82.74      2.86 o 
  -8   6   2       91.25      112.01      2.89 o 
  -7   6   2      214.22      207.13      2.84 o 
  -6   6   2      361.50      406.52      9.09 o 
  -5   6   2     1507.11     1748.05      9.32 o 
  -4   6   2      190.46      187.41      2.51 o 
  -3   6   2     1505.63     1748.28      7.41 o 
  -2   6   2      347.30      381.81      2.84 o 
  -1   6   2      138.30      154.18      1.78 o 
   0   6   2       76.93       59.86      1.38 o 
   1   6   2     3547.08     3732.98     11.20 o 
   2   6   2      218.76      232.49      3.67 o 
   3   6   2      375.76      351.58      3.86 o 
   4   6   2     4275.81     4404.30     17.86 o 
   5   6   2      600.23      654.74      5.70 o 
   6   6   2      104.74       97.68      2.23 o 
   7   6   2      708.04      706.58      5.67 o 
   8   6   2        8.65       12.56      2.14 o 
   9   6   2        1.74        3.41      1.85 o 
  10   6   2      892.18      858.12      9.08 o 
  11   6   2      224.80      218.31      3.99 o 
  12   6   2       80.26       78.01      2.86 o 
  13   6   2      134.40      128.52      3.20 o 
  14   6   2        0.01        0.91      1.62 o 
  15   6   2       11.61       11.46      1.57 o 
  16   6   2       10.90       13.92      1.45 o 
 -18   7   2        4.74        2.37      2.11 o 
 -17   7   2       45.13       44.06      2.27 o 
 -16   7   2       22.53       23.83      1.92 o 
 -15   7   2       20.91       13.62      1.86 o 
 -14   7   2      625.36      581.69      5.70 o 
 -13   7   2        3.65        2.17      2.24 o 
 -12   7   2        5.37        5.65      2.41 o 
 -11   7   2       70.10       64.92      3.09 o 
 -10   7   2      103.74      102.08      3.33 o 
  -9   7   2       24.77       24.90      2.27 o 
  -8   7   2       47.10       47.89      2.48 o 
  -7   7   2     1055.16     1165.76     16.37 o 
  -6   7   2       14.21       20.88      1.62 o 
  -5   7   2       73.39       77.25      3.83 o 
  -4   7   2        7.84        8.68      2.58 o 
  -3   7   2      384.11      403.58     13.19 o 
  -2   7   2      837.14      911.92     16.60 o 
  -1   7   2      595.27      594.93      7.98 o 
   0   7   2      450.47      501.77      5.02 o 
   1   7   2     3742.51     3887.87     30.70 o 
   2   7   2     2164.50     2274.88     18.57 o 
   3   7   2     2097.61     2077.01     17.97 o 
   4   7   2      274.58      274.88      5.26 o 
   5   7   2      407.06      373.73      4.16 o 
   6   7   2       44.03       41.92      1.94 o 
   7   7   2        7.77        8.18      1.60 o 
   8   7   2      109.38      105.00      2.30 o 
   9   7   2       12.44       18.47      2.03 o 
  10   7   2       34.28       38.57      2.31 o 
  11   7   2      107.26       99.08      3.34 o 
  12   7   2      159.11      157.26      3.87 o 
  13   7   2       14.32       14.16      2.26 o 
  14   7   2       14.37       16.95      1.81 o 
  15   7   2        2.78        2.53      1.47 o 
  16   7   2       15.85       17.32      1.33 o 
 -17   8   2        0.18        0.98      1.55 o 
 -16   8   2        8.30        7.57      1.48 o 
 -15   8   2       10.18       12.78      1.75 o 
 -14   8   2        5.05        5.30      1.98 o 
 -13   8   2       14.47        8.77      2.00 o 
 -12   8   2      155.23      144.76      4.61 o 
 -11   8   2       23.99       22.20      2.92 o 
 -10   8   2      491.42      483.28      5.50 o 
  -9   8   2       61.32       49.65      2.78 o 
  -8   8   2       71.56       67.38      2.96 o 
  -7   8   2       76.19      100.26      2.29 o 
  -6   8   2      560.07      598.58      9.76 o 
  -5   8   2       77.78       80.05      2.25 o 
  -4   8   2     1743.94     2154.28     14.02 o 
  -3   8   2      202.50      227.65      5.58 o 
  -2   8   2      279.49      246.31      3.68 o 
  -1   8   2        4.48        5.63      1.18 o 
   0   8   2       43.31       43.90      1.54 o 
   1   8   2      405.40      494.90      3.60 o 
   2   8   2       62.22       62.94      2.22 o 
   3   8   2      768.33      738.43      5.93 o 
   4   8   2      585.65      641.43     11.97 o 
   5   8   2       15.40       25.04      1.76 o 
   6   8   2      295.30      310.32      3.73 o 
   7   8   2       63.91       64.17      2.00 o 
   8   8   2      106.05      116.07      2.87 o 
   9   8   2       69.87       61.81      2.56 o 
  10   8   2      304.24      296.48      4.04 o 
  11   8   2      337.84      328.07      4.36 o 
  12   8   2       37.28       37.67      3.16 o 
  13   8   2        2.05        1.90      2.57 o 
  14   8   2      118.44      122.15      2.33 o 
  15   8   2        0.28        0.85      1.63 o 
  16   8   2        8.92       12.72      1.50 o 
 -17   9   2       47.51       56.45      2.36 o 
 -16   9   2       26.90       26.09      1.47 o 
 -15   9   2       14.00       17.18      1.75 o 
 -14   9   2       23.13       22.10      2.08 o 
 -13   9   2       95.25       86.54      2.56 o 
 -12   9   2       30.30       25.30      2.78 o 
 -11   9   2       69.46       65.36      2.96 o 
 -10   9   2      184.71      164.80      3.13 o 
  -9   9   2      575.81      581.70     10.86 o 
  -8   9   2        3.42        4.57      1.76 o 
  -7   9   2       36.57       40.95      2.36 o 
  -6   9   2      228.76      253.97      3.31 o 
  -5   9   2       71.75       77.95      2.03 o 
  -4   9   2       15.40       19.68      1.51 o 
  -3   9   2        0.05        0.57      1.49 o 
  -2   9   2     1569.98     1734.42     10.53 o 
  -1   9   2      510.45      513.84      5.19 o 
   0   9   2       20.85       20.34      1.76 o 
   1   9   2     2115.38     2284.83     16.28 o 
   2   9   2      625.05      654.88      8.38 o 
   3   9   2      228.49      247.17      3.89 o 
   4   9   2      447.43      482.95      8.71 o 
   5   9   2      786.25      821.35     15.86 o 
   6   9   2       33.04       32.43      2.26 o 
   7   9   2       38.88       36.41      2.30 o 
   8   9   2      271.27      264.55      5.27 o 
   9   9   2      100.48       99.32      3.40 o 
  10   9   2        2.69        2.63      2.47 o 
  11   9   2      209.10      218.99      3.97 o 
  12   9   2       11.31       11.74      2.69 o 
  13   9   2       14.50       12.20      2.38 o 
  14   9   2       16.56       16.97      2.19 o 
  15   9   2        0.00        1.73      1.41 o 
 -16  10   2        0.22        0.00      1.26 o 
 -15  10   2       49.85       54.88      1.96 o 
 -14  10   2       10.87       10.97      1.85 o 
 -13  10   2        4.78        3.51      1.90 o 
 -12  10   2      167.38      162.52      3.92 o 
 -11  10   2      329.80      287.13      7.03 o 
 -10  10   2       35.60       27.16      2.32 o 
  -9  10   2       33.21       29.30      2.22 o 
  -8  10   2       53.77       55.34      2.65 o 
  -7  10   2       42.23       41.91      2.22 o 
  -6  10   2      283.29      301.74      4.32 o 
  -5  10   2       98.48      108.95      2.37 o 
  -4  10   2      144.02      119.13      2.85 o 
  -3  10   2       15.53       16.27      1.72 o 
  -2  10   2      380.16      348.33      5.32 o 
  -1  10   2      122.57      139.76      2.58 o 
   0  10   2     1074.37     1193.20     19.07 o 
   1  10   2      139.56      140.46      2.97 o 
   2  10   2        3.42        3.01      1.95 o 
   3  10   2       36.55       43.24      2.73 o 
   4  10   2        9.23        5.69      2.44 o 
   5  10   2       71.81       77.50      2.85 o 
   6  10   2       24.46       20.77      2.34 o 
   7  10   2      164.66      148.92      4.57 o 
   8  10   2      250.07      230.13      4.80 o 
   9  10   2       16.33       15.05      2.61 o 
  10  10   2       66.81       55.94      2.85 o 
  11  10   2       16.84       18.74      2.36 o 
  12  10   2       92.25       91.95      2.92 o 
  13  10   2        0.92        1.65      1.72 o 
  14  10   2        7.20        4.46      1.39 o 
  15  10   2       22.50       25.42      1.38 o 
 -15  11   2        5.17        6.35      1.56 o 
 -14  11   2        1.99        2.83      1.45 o 
 -13  11   2        3.89        5.51      1.82 o 
 -12  11   2       28.90       26.72      2.32 o 
 -11  11   2       31.69       30.65      3.05 o 
 -10  11   2       74.59       79.10      2.78 o 
  -9  11   2      131.43      115.26      3.39 o 
  -8  11   2      251.09      253.94      5.68 o 
  -7  11   2      722.30      690.35      9.34 o 
  -6  11   2        6.61        8.91      1.65 o 
  -5  11   2       58.11       60.28      1.94 o 
  -4  11   2       18.07       15.68      1.42 o 
  -3  11   2        0.85        0.90      1.54 o 
  -2  11   2      455.86      466.61     11.19 o 
  -1  11   2        2.83        2.95      1.73 o 
   0  11   2       34.81       47.86      2.38 o 
   1  11   2       46.24       58.59      2.70 o 
   2  11   2       90.39       89.00      2.31 o 
   3  11   2        2.38        3.38      1.87 o 
   4  11   2        6.66        7.07      1.79 o 
   5  11   2      159.10      150.13      3.38 o 
   6  11   2      807.68      795.30     11.53 o 
   7  11   2      214.53      196.62      4.18 o 
   8  11   2        9.36        7.68      2.07 o 
   9  11   2        0.98        0.36      2.36 o 
  10  11   2       26.42       29.71      2.53 o 
  11  11   2       33.31       33.31      2.37 o 
  12  11   2      159.86      167.39      3.28 o 
  13  11   2        0.03        0.83      1.58 o 
  14  11   2        6.16       11.10      1.55 o 
 -15  12   2       21.26       24.07      1.55 o 
 -14  12   2        2.31        1.42      1.19 o 
 -13  12   2        0.88        2.32      1.43 o 
 -12  12   2       19.27       21.80      1.99 o 
 -11  12   2       42.44       34.63      2.74 o 
 -10  12   2        5.46        5.85      2.51 o 
  -9  12   2        0.80       -0.40      2.32 o 
  -8  12   2       30.21       17.11      2.86 o 
  -7  12   2        2.46        2.86      2.14 o 
  -6  12   2        9.02        8.93      1.83 o 
  -5  12   2        3.80        2.32      1.61 o 
  -4  12   2      145.62      126.89      2.19 o 
  -3  12   2        6.71        7.58      1.39 o 
  -2  12   2     1081.68     1040.50      8.87 o 
  -1  12   2      361.22      361.88      4.62 o 
   0  12   2       64.98       58.09      1.66 o 
   1  12   2      231.06      213.46      2.78 o 
   2  12   2      126.98      131.32      2.72 o 
   3  12   2      214.49      215.51      4.86 o 
   4  12   2        0.01        0.84      1.78 o 
   5  12   2        9.25        6.87      2.40 o 
   6  12   2      164.51      159.15      3.88 o 
   7  12   2      182.38      162.70      4.00 o 
   8  12   2       85.82       83.45      2.93 o 
   9  12   2       20.41       20.71      2.69 o 
  10  12   2       38.72       35.91      2.62 o 
  11  12   2        5.73        7.52      2.03 o 
  12  12   2       16.58       14.63      2.38 o 
  13  12   2        0.59        4.01      1.29 o 
 -14  13   2        7.64       12.05      1.46 o 
 -13  13   2        0.00        0.23      1.26 o 
 -12  13   2        0.09        0.52      1.49 o 
 -11  13   2       37.55       35.09      2.19 o 
 -10  13   2       64.41       64.17      2.54 o 
  -9  13   2        0.52       -1.58      2.23 o 
  -8  13   2       37.21       39.45      2.30 o 
  -7  13   2       26.32       29.26      2.14 o 
  -6  13   2      211.17      189.80      3.29 o 
  -5  13   2      759.35      728.47      9.81 o 
  -4  13   2        6.39        7.17      1.52 o 
  -3  13   2      263.49      270.51      4.14 o 
  -2  13   2      322.76      337.12      4.95 o 
  -1  13   2       20.01       19.82      1.67 o 
   0  13   2       40.56       40.43      1.89 o 
   1  13   2        1.03        2.63      1.66 o 
   2  13   2      103.95      104.90      2.67 o 
   3  13   2      232.28      232.20      5.10 o 
   4  13   2      223.38      226.26      7.10 o 
   5  13   2      154.59      158.06      3.47 o 
   6  13   2      202.60      211.00      5.12 o 
   7  13   2      182.43      188.73      3.93 o 
   8  13   2       80.95       82.76      3.13 o 
   9  13   2        4.52        2.82      2.18 o 
  10  13   2        2.40        2.35      1.86 o 
  11  13   2        0.00        1.63      1.56 o 
  12  13   2        1.47        1.50      1.31 o 
 -13  14   2        9.97        8.01      1.60 o 
 -12  14   2        3.44        2.20      1.76 o 
 -11  14   2        3.00        3.71      1.69 o 
 -10  14   2       43.41       39.27      2.16 o 
  -9  14   2       40.42       44.09      2.28 o 
  -8  14   2       26.44       26.20      1.98 o 
  -7  14   2       75.14       77.19      2.60 o 
  -6  14   2       79.92       93.33      2.38 o 
  -5  14   2        7.24        6.59      1.72 o 
  -4  14   2        3.46        6.84      1.80 o 
  -3  14   2        2.81        1.48      1.75 o 
  -2  14   2       32.46       31.49      1.79 o 
  -1  14   2       57.17       54.29      2.04 o 
   0  14   2      237.63      214.66      4.62 o 
   1  14   2        0.91        1.42      2.05 o 
   2  14   2       31.40       28.00      1.99 o 
   3  14   2      100.13       98.50      2.61 o 
   4  14   2      291.39      316.81      7.43 o 
   5  14   2      162.29      161.60      2.95 o 
   6  14   2       19.13       21.49      1.93 o 
   7  14   2       17.27       17.62      2.53 o 
   8  14   2       16.47       14.98      1.81 o 
   9  14   2        1.47       -0.01      1.35 o 
  10  14   2        5.08        3.80      1.26 o 
  11  14   2        0.71        1.87      1.08 o 
  12  14   2       22.76       21.56      1.56 o 
 -12  15   2        1.68        1.57      1.11 o 
 -11  15   2       34.22       44.79      1.65 o 
 -10  15   2       21.95       22.21      1.74 o 
  -9  15   2       31.33       28.59      2.06 o 
  -8  15   2       42.37       43.14      1.96 o 
  -7  15   2       20.28       23.46      1.96 o 
  -6  15   2       37.02       30.03      2.01 o 
  -5  15   2      154.28      150.66      3.00 o 
  -4  15   2        0.11       -1.07      1.89 o 
  -3  15   2      169.34      185.66      4.17 o 
  -2  15   2       10.35       14.94      1.79 o 
  -1  15   2       86.19       96.62      2.33 o 
   0  15   2       14.24       15.91      2.05 o 
   1  15   2       16.34       11.73      1.84 o 
   2  15   2       29.87       29.03      2.37 o 
   3  15   2       26.67       25.69      2.22 o 
   4  15   2      195.23      196.37      3.38 o 
   5  15   2      140.79      138.13      2.95 o 
   6  15   2       30.67       32.41      2.09 o 
   7  15   2        4.73        4.03      1.62 o 
   8  15   2       17.86       18.96      1.50 o 
   9  15   2        1.21        1.19      1.50 o 
  10  15   2        7.52        7.12      1.44 o 
  11  15   2       22.70       18.61      1.75 o 
 -11  16   2       13.62       10.40      1.37 o 
 -10  16   2        2.08        3.08      1.56 o 
  -9  16   2       12.92       12.08      1.52 o 
  -8  16   2        7.24        7.94      1.52 o 
  -7  16   2       66.77       81.49      2.71 o 
  -6  16   2        0.40        1.11      1.87 o 
  -5  16   2       46.53       41.59      1.81 o 
  -4  16   2       30.34       27.59      1.87 o 
  -3  16   2        1.45        2.07      1.71 o 
  -2  16   2      154.88      155.12      4.21 o 
  -1  16   2       81.24       67.94      2.88 o 
   0  16   2        0.57        1.15      1.72 o 
   1  16   2       26.58       29.16      1.94 o 
   2  16   2        0.00       -0.74      1.83 o 
   3  16   2       31.29       25.32      1.99 o 
   4  16   2        8.90        8.46      2.10 o 
   5  16   2        0.04       -0.07      1.76 o 
   6  16   2        0.00       -0.16      1.69 o 
   7  16   2       79.01       91.37      2.34 o 
   8  16   2        4.06        9.25      1.87 o 
   9  16   2        1.34        2.16      2.03 o 
  -9  17   2        9.36        7.99      1.79 o 
  -8  17   2       34.46       37.57      2.08 o 
  -7  17   2        8.14        7.95      1.66 o 
  -6  17   2       43.06       43.66      1.77 o 
  -5  17   2       26.72       31.92      2.02 o 
  -4  17   2        0.03        0.99      1.50 o 
  -3  17   2        2.53        2.33      1.82 o 
  -2  17   2        0.20        1.08      1.68 o 
  -1  17   2        1.04        1.74      1.80 o 
   0  17   2        3.22        5.19      1.85 o 
   1  17   2        0.96        2.64      2.21 o 
   2  17   2        0.15        2.74      1.71 o 
   3  17   2        0.58        1.72      1.57 o 
   4  17   2       48.44       52.39      2.16 o 
   5  17   2        5.32        6.59      2.36 o 
   6  17   2        2.97        4.39      1.96 o 
   7  17   2       40.75       47.03      2.50 o 
   8  17   2       13.57       15.16      2.63 o 
  -7  18   2        0.32        1.13      1.94 o 
  -6  18   2        0.00       -1.29      2.20 o 
  -5  18   2       18.09       23.12      2.74 o 
  -4  18   2       13.37       15.35      2.59 o 
  -3  18   2       20.91       29.68      2.21 o 
  -2  18   2       75.23       85.76      2.76 o 
  -1  18   2        4.91        4.22      1.74 o 
   0  18   2       14.93       15.64      1.95 o 
   1  18   2        5.25        4.58      1.88 o 
   2  18   2       72.49       77.78      2.70 o 
   3  18   2       80.05       95.65      3.62 o 
   4  18   2       32.45       43.22      2.86 o 
   5  18   2        0.02       -0.68      1.57 o 
   6  18   2        7.50        7.37      2.67 o 
  -4  19   2       45.47       48.39      3.47 o 
  -3  19   2       30.43       38.47      3.38 o 
  -2  19   2        3.40        6.77      2.85 o 
  -1  19   2        4.73        6.85      2.74 o 
   0  19   2       13.00       12.82      2.49 o 
   1  19   2       12.81       14.49      3.14 o 
   2  19   2        0.98        0.91      2.64 o 
   3  19   2       23.48       27.94      2.83 o 
 -19   1   3       13.82       15.79      1.74 o 
 -18   1   3       12.42       16.54      1.43 o 
 -17   1   3       42.04       40.70      1.68 o 
 -16   1   3       49.85       56.31      1.80 o 
 -15   1   3      253.18      235.55      4.37 o 
 -14   1   3      373.74      334.94      5.37 o 
 -13   1   3     1033.08     1018.64     10.45 o 
 -12   1   3        9.92        8.43      1.83 o 
 -11   1   3      210.13      240.31      5.27 o 
 -10   1   3        0.11        1.88      1.70 o 
  -9   1   3      266.67      293.75      3.57 o 
  -8   1   3       93.49       79.84      2.23 o 
  -7   1   3      113.23      107.25      1.91 o 
  -6   1   3      825.23      859.04     12.58 o 
  -5   1   3      288.46      334.94      3.46 o 
  -4   1   3        6.05        8.51      1.30 o 
  -3   1   3       58.07       54.78      2.25 o 
  -2   1   3     1329.59     1320.14      5.66 o 
  -1   1   3     9146.47     9020.34    113.98 o 
   0   1   3     3389.55     3300.01      7.93 o 
   1   1   3     7536.90     7334.99     56.53 o 
   2   1   3     6063.08     5645.51     15.93 o 
   3   1   3      288.29      300.14      2.28 o 
   4   1   3     6060.25     5973.66     25.36 o 
   5   1   3     2863.12     3142.15     17.32 o 
   6   1   3      217.88      230.50      3.60 o 
   7   1   3      109.86      121.43      3.59 o 
   8   1   3        2.79        4.83      2.10 o 
   9   1   3       39.94       58.76      3.18 o 
  10   1   3       37.25       30.07      2.08 o 
  11   1   3       28.86       28.95      1.90 o 
  12   1   3      346.48      325.71      5.86 o 
  13   1   3        0.76        1.27      1.59 o 
  14   1   3      141.04      123.87      3.20 o 
  15   1   3        2.71        1.62      1.75 o 
  16   1   3        1.40        1.82      1.47 o 
  17   1   3        2.50        0.94      1.46 o 
 -19   2   3       98.38      104.23      2.47 o 
 -18   2   3        0.03        1.94      1.34 o 
 -17   2   3        0.33        0.78      1.53 o 
 -16   2   3      177.16      177.84      3.21 o 
 -15   2   3       46.90       40.63      1.94 o 
 -14   2   3      169.22      180.63      2.86 o 
 -13   2   3       13.12       12.20      1.58 o 
 -12   2   3       12.08       15.60      1.60 o 
 -11   2   3        3.41        1.95      1.99 o 
 -10   2   3      684.76      819.05     10.32 o 
  -9   2   3      539.23      573.46      5.33 o 
  -8   2   3      600.37      664.56      6.19 o 
  -7   2   3      582.53      637.65     13.44 o 
  -6   2   3        6.86        9.69      0.97 o 
  -5   2   3     3101.55     3354.96     27.71 o 
  -4   2   3      886.39      804.99      4.47 o 
  -3   2   3     7364.96     6847.42     64.24 o 
  -2   2   3    35329.30    39184.64    335.84 o 
  -1   2   3    16700.52    16562.63    260.52 o 
   0   2   3     7419.30     7063.80     20.69 o 
   1   2   3       38.43       38.83      1.04 o 
   2   2   3     1162.87     1134.01      3.92 o 
   3   2   3     1816.27     1813.46     17.57 o 
   4   2   3     1880.50     1881.79      7.16 o 
   5   2   3      986.93      982.74      6.28 o 
   6   2   3     2050.31     2124.93     12.58 o 
   7   2   3      643.11      606.03      7.96 o 
   8   2   3       40.33       44.06      3.47 o 
   9   2   3       32.79       37.53      3.05 o 
  10   2   3       52.17       51.49      2.12 o 
  11   2   3        4.98        2.78      1.89 o 
  12   2   3      353.17      326.77      6.42 o 
  13   2   3       26.43       24.40      1.86 o 
  14   2   3       34.78       35.83      1.94 o 
  15   2   3        0.73        2.49      1.69 o 
  16   2   3        2.96        3.33      1.63 o 
  17   2   3        6.97       11.47      1.93 o 
 -19   3   3        4.47        1.83      2.16 o 
 -18   3   3       10.44       13.61      1.63 o 
 -17   3   3        8.32        7.99      1.74 o 
 -16   3   3       14.45       13.73      2.02 o 
 -15   3   3       12.90       12.50      2.05 o 
 -14   3   3      106.95       97.59      2.77 o 
 -13   3   3      160.45      170.53      2.91 o 
 -12   3   3      188.71      209.40      3.73 o 
 -11   3   3      630.49      700.54      6.49 o 
 -10   3   3       98.24      105.22      3.37 o 
  -9   3   3      129.40      127.93      2.72 o 
  -8   3   3      608.76      633.30      5.09 o 
  -7   3   3      267.79      272.44      6.55 o 
  -6   3   3     2022.20     1970.32     27.83 o 
  -5   3   3      684.94      750.18      6.78 o 
  -4   3   3    10076.51     9910.51     16.81 o 
  -3   3   3     6724.77     6503.15     49.98 o 
  -2   3   3     2583.89     2534.87     17.44 o 
  -1   3   3      896.12      833.12      8.83 o 
   0   3   3     3461.99     3255.07     20.92 o 
   1   3   3     3594.58     3611.49     21.18 o 
   2   3   3     2573.86     2334.32      8.60 o 
   3   3   3     3870.58     3758.93     25.46 o 
   4   3   3      640.18      628.41      8.81 o 
   5   3   3      627.70      567.55      4.63 o 
   6   3   3     1194.19     1129.94      6.07 o 
   7   3   3     1292.10     1365.58      9.10 o 
   8   3   3      188.23      197.10      4.49 o 
   9   3   3      318.34      311.27      4.34 o 
  10   3   3       98.07       93.72      2.46 o 
  11   3   3      176.78      157.06      3.01 o 
  12   3   3       67.16       63.67      2.15 o 
  13   3   3        8.47        9.03      1.79 o 
  14   3   3       12.33        9.54      1.69 o 
  15   3   3        3.38        3.69      1.48 o 
  16   3   3       10.38       14.39      2.05 o 
  17   3   3       28.39       24.27      2.72 o 
 -19   4   3        3.98        4.43      1.97 o 
 -18   4   3       18.11       20.30      1.62 o 
 -17   4   3        2.73        3.94      1.62 o 
 -16   4   3        5.32        2.21      2.04 o 
 -15   4   3       91.99       89.85      2.94 o 
 -14   4   3       16.42       15.70      1.93 o 
 -13   4   3      108.60       98.72      2.60 o 
 -12   4   3      606.49      627.04     10.02 o 
 -11   4   3      127.45      154.85      2.84 o 
 -10   4   3        8.00        5.69      1.78 o 
  -9   4   3        2.62        6.04      1.62 o 
  -8   4   3        2.56        5.97      1.30 o 
  -7   4   3     1517.46     1852.41     38.96 o 
  -6   4   3      377.64      378.70      3.73 o 
  -5   4   3      144.39      133.51      1.61 o 
  -4   4   3     2805.18     2967.09     14.30 o 
  -3   4   3      402.05      427.23      4.26 o 
  -2   4   3       25.64       22.34      1.68 o 
  -1   4   3     1412.42     1427.74      7.56 o 
   0   4   3      401.57      436.95      2.81 o 
   1   4   3       80.86       94.80      1.66 o 
   2   4   3      748.38      764.84      6.43 o 
   3   4   3       62.97       63.45      1.55 o 
   4   4   3      471.46      442.55      6.54 o 
   5   4   3      495.19      500.61      4.33 o 
   6   4   3     1221.74     1253.90      6.69 o 
   7   4   3        0.08        2.74      1.63 o 
   8   4   3      576.55      559.02     14.25 o 
   9   4   3      135.48      138.94      3.07 o 
  10   4   3      261.94      250.47      3.50 o 
  11   4   3      138.28      146.23      3.22 o 
  12   4   3        0.02        0.04      2.16 o 
  13   4   3        4.03        6.21      1.82 o 
  14   4   3       10.59        8.39      1.63 o 
  15   4   3        0.14       -0.34      1.57 o 
  16   4   3        3.54        2.92      1.51 o 
 -18   5   3        0.24        0.15      1.34 o 
 -17   5   3       28.17       24.49      1.94 o 
 -16   5   3       42.27       38.20      2.26 o 
 -15   5   3      319.01      317.53      4.37 o 
 -14   5   3       72.57       65.65      2.32 o 
 -13   5   3        1.74       -0.66      1.81 o 
 -12   5   3       12.35       11.11      1.78 o 
 -11   5   3        2.65        3.35      1.79 o 
 -10   5   3      121.26      120.07      3.14 o 
  -9   5   3      134.77      151.24      3.24 o 
  -8   5   3     1190.11     1228.31     22.24 o 
  -7   5   3      124.33      122.89      2.06 o 
  -6   5   3        0.00        3.88      1.37 o 
  -5   5   3      605.24      675.43     10.61 o 
  -4   5   3       71.31       75.25      2.76 o 
  -3   5   3     3243.43     3403.43     17.58 o 
  -2   5   3     2092.28     2115.36     14.31 o 
  -1   5   3     3210.02     3339.45     30.69 o 
   0   5   3     1796.30     1838.04      6.35 o 
   1   5   3     3415.87     3415.82     20.06 o 
   2   5   3      252.04      260.52      3.01 o 
   3   5   3      714.07      713.69      5.10 o 
   4   5   3      357.18      409.00      4.49 o 
   5   5   3      577.39      577.30      4.83 o 
   6   5   3        2.10        1.87      1.55 o 
   7   5   3      171.49      156.62      4.15 o 
   8   5   3       54.81       53.92      2.65 o 
   9   5   3        3.00        3.19      1.78 o 
  10   5   3       85.27       86.70      2.67 o 
  11   5   3       14.46       11.31      2.30 o 
  12   5   3       28.40       30.80      2.51 o 
  13   5   3       62.74       59.15      2.26 o 
  14   5   3       25.77       22.22      1.73 o 
  15   5   3        0.23        1.33      1.38 o 
  16   5   3        0.86        0.51      1.27 o 
 -18   6   3        0.49       -1.22      1.24 o 
 -17   6   3        0.01       -0.23      1.63 o 
 -16   6   3        3.99        5.12      2.18 o 
 -15   6   3      112.14      118.17      2.57 o 
 -14   6   3      179.60      156.16      2.94 o 
 -13   6   3       12.58       11.57      2.00 o 
 -12   6   3      698.14      682.97      6.78 o 
 -11   6   3        4.53        6.60      2.37 o 
 -10   6   3      374.75      390.06      9.00 o 
  -9   6   3        0.84        2.39      2.02 o 
  -8   6   3      111.79      126.02      4.02 o 
  -7   6   3      475.19      598.03      4.32 o 
  -6   6   3     1065.02     1217.41      7.37 o 
  -5   6   3     3516.67     3961.34     15.92 o 
  -4   6   3     1208.01     1319.24     15.50 o 
  -3   6   3     5872.33     5828.76     16.20 o 
  -2   6   3       84.05       89.63      1.48 o 
  -1   6   3     1771.40     1883.68     20.44 o 
   0   6   3      817.38      830.03      7.19 o 
   1   6   3      790.12      875.22      9.51 o 
   2   6   3     6708.30     6944.86     48.02 o 
   3   6   3       60.88       75.79      2.08 o 
   4   6   3      258.37      227.85      3.22 o 
   5   6   3       43.63       29.06      2.00 o 
   6   6   3       69.28       60.86      1.91 o 
   7   6   3      120.55      116.85      3.80 o 
   8   6   3      245.03      251.22      4.76 o 
   9   6   3      114.86      114.41      2.84 o 
  10   6   3      597.91      589.92      5.62 o 
  11   6   3        0.89       -0.46      2.28 o 
  12   6   3        3.32        6.92      2.25 o 
  13   6   3        8.43       13.51      1.85 o 
  14   6   3        9.51       11.61      1.82 o 
  15   6   3       59.59       70.81      1.91 o 
  16   6   3        2.65        3.67      1.57 o 
 -18   7   3        1.92        2.69      1.26 o 
 -17   7   3        1.04        1.31      1.58 o 
 -16   7   3       36.50       39.92      1.74 o 
 -15   7   3        0.00        0.07      1.73 o 
 -14   7   3        0.24       -0.20      1.92 o 
 -13   7   3       11.31        4.61      1.76 o 
 -12   7   3      497.09      449.53      4.27 o 
 -11   7   3      247.44      243.01      4.13 o 
 -10   7   3        0.15        0.15      1.85 o 
  -9   7   3      127.67      135.00      3.68 o 
  -8   7   3      199.89      187.27      3.54 o 
  -7   7   3       21.77       16.40      2.51 o 
  -6   7   3       31.26       37.06      1.69 o 
  -5   7   3      273.95      269.30      5.23 o 
  -4   7   3      407.55      439.46      6.39 o 
  -3   7   3       74.06       82.45      1.92 o 
  -2   7   3        2.05       12.19      1.97 o 
  -1   7   3     1017.15     1059.10      9.62 o 
   0   7   3        1.32        2.83      1.09 o 
   1   7   3       38.02       35.72      1.47 o 
   2   7   3     1674.11     1895.20     24.18 o 
   3   7   3       14.01       28.70      1.82 o 
   4   7   3       51.25       54.60      2.13 o 
   5   7   3        2.24        2.41      1.65 o 
   6   7   3      135.69      151.38      2.57 o 
   7   7   3      486.72      484.13     10.27 o 
   8   7   3       20.06       17.58      2.05 o 
   9   7   3        5.36        4.09      2.00 o 
  10   7   3       68.16       66.90      2.76 o 
  11   7   3        7.56       13.56      2.14 o 
  12   7   3       21.93       20.49      2.36 o 
  13   7   3        8.10        7.24      1.95 o 
  14   7   3        2.29        2.76      1.74 o 
  15   7   3        2.37        3.54      1.24 o 
 -17   8   3       29.35       31.28      2.15 o 
 -16   8   3       47.54       53.87      2.03 o 
 -15   8   3      110.05      105.15      2.36 o 
 -14   8   3      112.76       99.73      2.72 o 
 -13   8   3      116.86      100.92      2.70 o 
 -12   8   3      220.84      214.40      3.67 o 
 -11   8   3       25.20       20.08      2.55 o 
 -10   8   3        5.45        4.62      2.14 o 
  -9   8   3      156.87      172.40      3.49 o 
  -8   8   3        4.08        4.81      1.77 o 
  -7   8   3       12.30       14.78      1.72 o 
  -6   8   3       72.91       69.54      2.09 o 
  -5   8   3      280.17      269.03      3.89 o 
  -4   8   3       67.10       62.77      1.96 o 
  -3   8   3      262.95      250.28      4.28 o 
  -2   8   3      481.27      514.13      4.59 o 
  -1   8   3       10.57       17.49      1.73 o 
   0   8   3      250.62      266.06      3.32 o 
   1   8   3      847.57      861.55      8.32 o 
   2   8   3        9.98       12.77      1.78 o 
   3   8   3        8.58       19.40      1.69 o 
   4   8   3      192.42      175.09      3.38 o 
   5   8   3      447.73      433.91      9.26 o 
   6   8   3        5.56        4.22      1.61 o 
   7   8   3      676.51      687.91     16.31 o 
   8   8   3      131.08      131.16      2.99 o 
   9   8   3      306.22      280.22      3.95 o 
  10   8   3      320.92      305.06      4.04 o 
  11   8   3      173.08      172.58      3.53 o 
  12   8   3      100.19       94.34      3.44 o 
  13   8   3        0.51        3.45      2.36 o 
  14   8   3        8.80        8.29      1.61 o 
  15   8   3        2.27        2.89      1.29 o 
 -17   9   3        2.19        3.64      1.31 o 
 -16   9   3        4.66        4.58      1.68 o 
 -15   9   3       15.14       13.13      1.88 o 
 -14   9   3       35.84       38.54      2.33 o 
 -13   9   3      138.06      119.03      2.79 o 
 -12   9   3       19.67       13.53      2.19 o 
 -11   9   3     1056.01      972.46      8.18 o 
 -10   9   3      552.93      530.79      7.03 o 
  -9   9   3        1.90        3.97      2.14 o 
  -8   9   3       99.90       86.91      2.76 o 
  -7   9   3       26.21       29.35      1.75 o 
  -6   9   3      519.91      523.67      4.07 o 
  -5   9   3        8.46        7.01      1.32 o 
  -4   9   3      144.92      155.61      2.25 o 
  -3   9   3      567.26      590.31      8.38 o 
  -2   9   3      571.12      510.96      7.08 o 
  -1   9   3      847.40      832.19     11.22 o 
   0   9   3      441.15      442.54      4.35 o 
   1   9   3      184.25      168.87      3.52 o 
   2   9   3      154.90      167.73      3.56 o 
   3   9   3       28.09       24.62      1.98 o 
   4   9   3      142.00      128.76      3.94 o 
   5   9   3      217.33      223.48      3.66 o 
   6   9   3      359.90      351.05      8.44 o 
   7   9   3       48.11       46.44      2.38 o 
   8   9   3     1005.55      944.93      8.29 o 
   9   9   3        0.61        1.76      2.43 o 
  10   9   3      212.88      217.33      4.16 o 
  11   9   3      118.37      123.58      3.25 o 
  12   9   3        2.84        4.34      2.36 o 
  13   9   3       22.36       23.30      2.01 o 
  14   9   3        5.02        4.72      1.68 o 
  15   9   3        2.77        3.24      1.35 o 
 -16  10   3       12.52       12.69      1.22 o 
 -15  10   3        1.14       -0.24      1.75 o 
 -14  10   3        1.99        1.57      1.98 o 
 -13  10   3       19.98       18.47      2.00 o 
 -12  10   3       23.62       20.31      2.25 o 
 -11  10   3       55.68       50.08      2.38 o 
 -10  10   3      116.88      106.11      3.00 o 
  -9  10   3      164.86      149.11      3.42 o 
  -8  10   3      189.94      194.92      3.69 o 
  -7  10   3       47.66       54.31      1.85 o 
  -6  10   3       50.04       52.36      2.16 o 
  -5  10   3        1.27        1.47      1.46 o 
  -4  10   3       66.35       70.20      2.08 o 
  -3  10   3      115.43      105.54      2.54 o 
  -2  10   3        0.72        2.69      1.44 o 
  -1  10   3      512.05      515.85      4.96 o 
   0  10   3        6.93        7.67      1.48 o 
   1  10   3       97.44      109.47      3.16 o 
   2  10   3        6.40        4.89      2.12 o 
   3  10   3      760.23      776.56      8.25 o 
   4  10   3       80.73       91.85      2.73 o 
   5  10   3      594.52      611.51      9.05 o 
   6  10   3      184.61      175.57      3.37 o 
   7  10   3      332.73      320.52      5.29 o 
   8  10   3      248.05      238.92      4.81 o 
   9  10   3      501.33      473.14      5.60 o 
  10  10   3       87.48       88.42      3.06 o 
  11  10   3       20.53       20.08      2.25 o 
  12  10   3        1.10        2.20      1.84 o 
  13  10   3       20.72       23.64      1.78 o 
  14  10   3        4.64        4.95      1.50 o 
 -16  11   3        0.02        0.32      1.54 o 
 -15  11   3        2.13        2.98      1.35 o 
 -14  11   3       13.74       13.43      1.95 o 
 -13  11   3       10.80       13.02      1.90 o 
 -12  11   3       28.43       27.60      2.47 o 
 -11  11   3       44.50       48.49      2.60 o 
 -10  11   3        0.04        0.97      2.22 o 
  -9  11   3       86.22       79.51      3.57 o 
  -8  11   3       96.18       85.44      2.43 o 
  -7  11   3       20.09       18.65      1.81 o 
  -6  11   3        0.15        0.54      1.51 o 
  -5  11   3        0.81        2.24      1.38 o 
  -4  11   3      248.13      251.37      2.71 o 
  -3  11   3       36.15       45.84      1.84 o 
  -2  11   3       25.81       29.27      1.67 o 
  -1  11   3       31.56       36.39      1.88 o 
   0  11   3      378.44      373.65      4.55 o 
   1  11   3      127.13      126.14      2.15 o 
   2  11   3       13.98       15.34      1.63 o 
   3  11   3        7.75       14.22      1.74 o 
   4  11   3       86.75       83.97      2.54 o 
   5  11   3      160.61      149.50      3.09 o 
   6  11   3        0.15        0.32      2.32 o 
   7  11   3        2.10        3.18      2.22 o 
   8  11   3      189.97      179.88      5.20 o 
   9  11   3       55.19       58.58      2.87 o 
  10  11   3        1.09        1.16      2.02 o 
  11  11   3       46.42       49.33      2.09 o 
  12  11   3        6.08        5.30      1.83 o 
  13  11   3        0.07        1.09      1.41 o 
 -15  12   3       17.61       15.67      1.34 o 
 -14  12   3       82.03       82.84      1.92 o 
 -13  12   3       23.32       22.54      1.69 o 
 -12  12   3       97.83       87.07      2.53 o 
 -11  12   3        9.17        9.88      2.46 o 
 -10  12   3      109.55       99.47      3.13 o 
  -9  12   3        2.04        2.01      2.09 o 
  -8  12   3      230.19      187.19      3.84 o 
  -7  12   3       11.04       14.78      2.02 o 
  -6  12   3        4.21        3.81      1.53 o 
  -5  12   3      228.65      230.38      3.23 o 
  -4  12   3      232.47      225.76      3.79 o 
  -3  12   3      501.96      504.92      5.26 o 
  -2  12   3      175.00      172.99      3.33 o 
  -1  12   3        9.25        7.70      1.27 o 
   0  12   3      381.47      356.42      4.19 o 
   1  12   3       62.03       62.54      1.90 o 
   2  12   3      533.84      467.68      5.01 o 
   3  12   3       85.29       83.78      3.08 o 
   4  12   3        1.32        1.79      2.01 o 
   5  12   3      403.26      404.25     14.21 o 
   6  12   3        5.59        4.27      2.21 o 
   7  12   3       34.95       35.88      2.42 o 
   8  12   3       32.91       32.14      2.29 o 
   9  12   3        2.94        3.56      2.19 o 
  10  12   3        5.05        2.24      2.20 o 
  11  12   3        0.19        1.13      1.49 o 
  12  12   3        1.23        0.55      1.56 o 
  13  12   3        7.38       10.52      1.15 o 
 -14  13   3        0.12        2.04      1.24 o 
 -13  13   3        5.46        9.86      1.33 o 
 -12  13   3        1.51        1.26      1.74 o 
 -11  13   3       13.78       13.35      1.97 o 
 -10  13   3       14.68       13.76      2.38 o 
  -9  13   3       10.37        9.58      2.23 o 
  -8  13   3        2.45        1.55      2.19 o 
  -7  13   3       22.40       13.88      1.73 o 
  -6  13   3      120.34      115.47      2.24 o 
  -5  13   3      254.15      206.78      2.89 o 
  -4  13   3      134.18      140.82      2.31 o 
  -3  13   3      395.43      391.70      4.70 o 
  -2  13   3      105.42       98.64      2.17 o 
  -1  13   3      203.78      205.73      2.97 o 
   0  13   3      239.59      229.18      3.40 o 
   1  13   3      342.36      332.32      3.61 o 
   2  13   3       43.99       39.85      2.07 o 
   3  13   3      112.80      101.80      2.94 o 
   4  13   3        9.53        6.84      2.10 o 
   5  13   3        3.68        5.45      2.05 o 
   6  13   3      305.16      298.10      7.76 o 
   7  13   3       45.27       42.43      2.50 o 
   8  13   3        2.08        2.45      1.77 o 
   9  13   3       18.71       17.18      1.95 o 
  10  13   3       12.11       12.44      1.54 o 
  11  13   3       22.81       23.85      1.76 o 
  12  13   3       10.87        8.30      1.07 o 
 -13  14   3       11.40       15.10      1.34 o 
 -12  14   3        0.10       -0.13      1.57 o 
 -11  14   3       14.01       11.65      1.96 o 
 -10  14   3       16.43       14.29      2.00 o 
  -9  14   3       92.82       81.45      2.56 o 
  -8  14   3      147.05      139.82      4.48 o 
  -7  14   3      153.01      163.48      4.15 o 
  -6  14   3        0.59        0.60      1.75 o 
  -5  14   3       21.67       26.80      1.77 o 
  -4  14   3      402.23      358.89      4.49 o 
  -3  14   3      395.20      374.54      3.97 o 
  -2  14   3       11.00        9.05      1.48 o 
  -1  14   3        8.30        6.66      1.59 o 
   0  14   3       26.21       22.75      1.77 o 
   1  14   3      282.36      271.12      5.49 o 
   2  14   3      107.22       98.06      2.75 o 
   3  14   3       49.65       50.68      2.20 o 
   4  14   3       93.07       88.22      2.71 o 
   5  14   3        4.88        6.34      1.65 o 
   6  14   3       29.06       26.28      1.91 o 
   7  14   3        5.37        6.98      1.77 o 
   8  14   3        1.62        1.92      1.37 o 
   9  14   3        2.77        3.34      1.27 o 
  10  14   3       25.74       28.06      1.85 o 
  11  14   3        4.99        3.71      1.17 o 
 -12  15   3        1.83        3.51      1.16 o 
 -11  15   3        3.09        1.00      1.48 o 
 -10  15   3        0.33        0.43      1.31 o 
  -9  15   3        4.89        5.28      1.44 o 
  -8  15   3       99.06      102.83      2.70 o 
  -7  15   3        4.42        6.40      1.65 o 
  -6  15   3       12.80       13.56      1.86 o 
  -5  15   3        0.83        1.03      1.59 o 
  -4  15   3       87.74       83.73      2.30 o 
  -3  15   3       17.55       15.49      1.58 o 
  -2  15   3       47.83       47.16      1.89 o 
  -1  15   3        0.35        1.84      1.61 o 
   0  15   3        0.24        2.74      1.84 o 
   1  15   3        3.55        5.64      2.13 o 
   2  15   3        0.12        0.28      1.73 o 
   3  15   3       96.04       92.18      2.61 o 
   4  15   3      122.78      127.93      2.86 o 
   5  15   3      276.55      278.72      5.82 o 
   6  15   3      111.80      112.34      2.45 o 
   7  15   3        1.36        2.05      1.33 o 
   8  15   3        0.12       -0.26      1.30 o 
   9  15   3        8.24        8.10      1.51 o 
  10  15   3       12.58        9.64      1.67 o 
 -11  16   3        0.44        1.13      1.71 o 
 -10  16   3       28.15       29.26      1.44 o 
  -9  16   3       81.73       88.77      1.92 o 
  -8  16   3        0.42        0.31      1.39 o 
  -7  16   3       21.07       19.92      1.77 o 
  -6  16   3       51.12       56.38      1.92 o 
  -5  16   3       32.99       33.02      1.66 o 
  -4  16   3       33.70       41.20      1.77 o 
  -3  16   3        0.03        0.12      1.66 o 
  -2  16   3       11.98        8.71      1.71 o 
  -1  16   3        3.33        4.79      1.58 o 
   0  16   3        1.46        3.00      1.86 o 
   1  16   3       29.80       30.28      1.83 o 
   2  16   3       29.86       32.68      2.07 o 
   3  16   3       57.48       62.90      1.96 o 
   4  16   3      314.84      341.47      3.26 o 
   5  16   3       39.72       42.35      1.92 o 
   6  16   3        8.64        6.61      1.64 o 
   7  16   3       17.74       15.99      1.92 o 
   8  16   3        1.81        0.82      2.12 o 
   9  16   3        3.10        3.48      1.42 o 
  -9  17   3        0.59        0.57      1.48 o 
  -8  17   3        7.28        7.22      1.67 o 
  -7  17   3       18.05       18.47      1.65 o 
  -6  17   3        0.01        1.09      1.80 o 
  -5  17   3        2.29        3.60      1.77 o 
  -4  17   3        5.01        8.68      1.64 o 
  -3  17   3        3.60        3.52      1.49 o 
  -2  17   3       20.01       18.66      2.23 o 
  -1  17   3       10.90       10.68      1.84 o 
   0  17   3        4.87        7.26      1.80 o 
   1  17   3       41.05       38.75      1.90 o 
   2  17   3        5.62        7.63      1.53 o 
   3  17   3       65.23       70.45      2.09 o 
   4  17   3        1.71        1.00      1.53 o 
   5  17   3       23.37       28.64      4.89 o 
   6  17   3        9.26        9.55      1.81 o 
   7  17   3       62.70       68.44      3.75 o 
  -7  18   3       25.59       34.10      3.65 o 
  -6  18   3        5.47        7.86      2.54 o 
  -5  18   3        0.99       -0.65      2.28 o 
  -4  18   3       12.41       10.96      2.43 o 
  -3  18   3        2.40        5.17      2.17 o 
  -2  18   3        0.60        1.30      1.93 o 
  -1  18   3        3.05        3.85      1.99 o 
   0  18   3        1.70        3.26      1.75 o 
   1  18   3       11.70       10.76      1.69 o 
   2  18   3        1.71        0.74      1.70 o 
   3  18   3       30.82       33.74      3.76 o 
   4  18   3        2.12        2.06      2.98 o 
   5  18   3       25.78       27.90      1.97 o 
  -4  19   3        3.36        3.23      2.45 o 
  -3  19   3       42.99       47.09      3.48 o 
  -2  19   3        1.36        2.86      2.60 o 
  -1  19   3        0.38        0.37      2.39 o 
   0  19   3        3.62        1.31      2.43 o 
   1  19   3        8.76       10.41      2.75 o 
   2  19   3        2.84        2.78      2.34 o 
 -19   0   4        4.22        4.46      2.22 o 
 -18   0   4       66.38       63.75      2.87 o 
 -17   0   4        4.12        1.77      2.60 o 
 -16   0   4      643.75      625.00     11.59 o 
 -15   0   4       19.45       20.96      2.45 o 
 -14   0   4       33.18       36.05      3.01 o 
 -13   0   4      845.69      750.47     11.02 o 
 -12   0   4      593.59      543.93      8.43 o 
 -11   0   4      374.13      402.64      7.41 o 
 -10   0   4       85.09       81.94      4.12 o 
  -9   0   4       76.11       85.29      5.12 o 
  -8   0   4      915.69     1129.50     30.56 o 
  -7   0   4       89.96      100.12      3.36 o 
  -6   0   4     2328.54     2472.69     10.58 o 
  -5   0   4     1059.70      996.82     26.95 o 
  -4   0   4      137.06      193.42     13.93 o 
  -3   0   4      842.66      713.71      6.13 o 
  -2   0   4    35271.65    33524.54   2497.64 o 
  -1   0   4     1026.61     1093.52      6.42 o 
   0   0   4    31053.87    29771.41   1393.57 o 
   1   0   4      157.20      148.18      2.57 o 
   2   0   4      895.90      861.39      5.37 o 
   3   0   4     1524.87     1377.34     11.81 o 
   4   0   4       13.51       18.91      1.78 o 
   5   0   4     3981.85     3862.84     18.49 o 
   6   0   4      663.33      760.05     10.99 o 
   7   0   4        4.52        2.64      2.92 o 
   8   0   4      777.21      929.46     15.38 o 
   9   0   4       43.14       40.67      3.46 o 
  10   0   4       26.29       24.74      3.12 o 
  11   0   4      650.86      586.13     13.43 o 
  12   0   4        0.54        2.03      2.46 o 
  13   0   4       30.53       27.70      2.73 o 
  14   0   4       62.61       51.88      2.91 o 
  15   0   4        9.84        9.68      2.40 o 
  16   0   4        2.35        1.80      2.34 o 
 -19   1   4        0.03        0.74      1.51 o 
 -18   1   4       51.59       60.11      2.38 o 
 -17   1   4       14.57       15.05      1.55 o 
 -16   1   4       44.89       41.01      1.94 o 
 -15   1   4      103.43       97.21      2.32 o 
 -14   1   4        1.22       -1.06      1.87 o 
 -13   1   4       16.62       22.96      2.12 o 
 -12   1   4       35.62       40.13      2.27 o 
 -11   1   4      176.31      195.69      3.85 o 
 -10   1   4        2.53        6.15      1.74 o 
  -9   1   4      157.42      153.51      5.25 o 
  -8   1   4     2035.46     2205.39     62.55 o 
  -7   1   4      362.37      406.95      8.43 o 
  -6   1   4      507.96      558.13     10.23 o 
  -5   1   4     3870.34     3905.11     21.65 o 
  -4   1   4       22.26       29.04      1.66 o 
  -3   1   4      604.65      516.09      2.83 o 
  -2   1   4     1394.93     1280.06      7.16 o 
  -1   1   4     2990.09     2800.03     18.06 o 
   0   1   4     2423.86     2266.25     10.89 o 
   1   1   4     5799.61     5353.98     31.19 o 
   2   1   4       18.64       14.48      1.00 o 
   3   1   4       28.50       23.85      1.34 o 
   4   1   4       27.15       33.57      1.48 o 
   5   1   4      568.00      547.87      6.95 o 
   6   1   4      110.27      120.32      2.72 o 
   7   1   4        0.49       -2.59      2.78 o 
   8   1   4       50.61       44.95      3.13 o 
   9   1   4       11.39       12.00      1.86 o 
  10   1   4       51.03       50.97      2.56 o 
  11   1   4       21.32       19.05      2.02 o 
  12   1   4       65.95       55.92      2.32 o 
  13   1   4       83.96       87.97      2.32 o 
  14   1   4        1.73        3.66      1.87 o 
  15   1   4       23.65       25.09      1.84 o 
  16   1   4        0.00        0.05      1.63 o 
 -19   2   4        2.78        3.83      1.40 o 
 -18   2   4        3.34        3.65      1.77 o 
 -17   2   4       16.34       16.05      1.57 o 
 -16   2   4        9.35        8.45      1.75 o 
 -15   2   4       37.50       40.97      2.22 o 
 -14   2   4        0.13        1.59      1.64 o 
 -13   2   4      513.31      489.73      8.25 o 
 -12   2   4      306.63      292.19      3.59 o 
 -11   2   4       83.08       76.88      2.73 o 
 -10   2   4      156.54      149.81      3.40 o 
  -9   2   4       33.84       31.38      2.17 o 
  -8   2   4      592.52      639.21      5.37 o 
  -7   2   4      770.14      901.94     18.01 o 
  -6   2   4       41.73       55.23      1.43 o 
  -5   2   4      803.98      883.45      7.76 o 
  -4   2   4      138.75      154.39      1.11 o 
  -3   2   4     3598.05     3764.43     12.57 o 
  -2   2   4     2666.06     2435.31     23.03 o 
  -1   2   4     7618.88     7193.20     73.11 o 
   0   2   4     1397.13     1501.84      7.93 o 
   1   2   4     2172.20     2178.55      5.94 o 
   2   2   4      115.63      104.64      2.08 o 
   3   2   4      815.59      872.10      4.28 o 
   4   2   4      517.05      621.15      8.86 o 
   5   2   4        7.86        9.90      1.50 o 
   6   2   4      219.73      228.70      3.61 o 
   7   2   4       27.51       29.83      2.20 o 
   8   2   4      328.20      368.85      5.93 o 
   9   2   4      503.46      515.13      7.09 o 
  10   2   4        6.60        3.66      1.83 o 
  11   2   4       71.23       57.96      2.57 o 
  12   2   4       90.97       83.81      2.43 o 
  13   2   4       15.81       14.90      1.83 o 
  14   2   4        0.23        0.73      1.83 o 
  15   2   4        9.27       10.14      1.91 o 
  16   2   4        1.52        1.54      1.59 o 
 -19   3   4       43.78       44.58      1.78 o 
 -18   3   4       48.57       56.50      2.25 o 
 -17   3   4       27.66       25.20      1.91 o 
 -16   3   4      345.19      324.81      5.65 o 
 -15   3   4       26.51       22.04      2.04 o 
 -14   3   4        5.71        6.55      1.78 o 
 -13   3   4      197.38      192.95      3.58 o 
 -12   3   4        0.14        3.43      1.44 o 
 -11   3   4      202.44      215.40      4.52 o 
 -10   3   4      652.39      718.96     10.41 o 
  -9   3   4     1218.98     1256.41     16.54 o 
  -8   3   4      543.02      619.05      6.35 o 
  -7   3   4     1689.34     1936.10     37.44 o 
  -6   3   4      160.51      186.80      2.64 o 
  -5   3   4     2100.97     2078.76      9.91 o 
  -4   3   4      716.55      805.43      5.42 o 
  -3   3   4     2728.11     2621.97     38.76 o 
  -2   3   4       89.00       90.90      2.55 o 
  -1   3   4     3370.32     3261.00     61.49 o 
   0   3   4     4733.75     4446.00     13.30 o 
   1   3   4       58.54       65.07      1.46 o 
   2   3   4     3154.38     3491.70      9.05 o 
   3   3   4       92.52      103.17      3.23 o 
   4   3   4     6836.34     7061.46     59.81 o 
   5   3   4      357.51      410.11      5.65 o 
   6   3   4       12.74       20.29      2.76 o 
   7   3   4      279.78      327.32      4.26 o 
   8   3   4      236.33      246.23      5.12 o 
   9   3   4      167.73      180.83      3.02 o 
  10   3   4       75.87       80.44      2.55 o 
  11   3   4      119.62      136.50      4.10 o 
  12   3   4      189.22      176.18      4.67 o 
  13   3   4       83.21       76.12      2.27 o 
  14   3   4        1.56        2.37      1.59 o 
  15   3   4       21.37       23.17      2.00 o 
  16   3   4        5.52        5.15      1.63 o 
 -19   4   4       15.68       16.07      1.39 o 
 -18   4   4        9.66       14.54      1.87 o 
 -17   4   4       68.98       71.49      2.23 o 
 -16   4   4      176.17      173.48      3.69 o 
 -15   4   4       14.50       16.88      2.22 o 
 -14   4   4       50.55       53.44      2.33 o 
 -13   4   4      262.36      251.11      7.24 o 
 -12   4   4      974.72      979.10     14.45 o 
 -11   4   4      243.81      252.44      3.67 o 
 -10   4   4      359.16      357.30      8.72 o 
  -9   4   4      215.07      227.71      3.33 o 
  -8   4   4      274.73      310.12      3.26 o 
  -7   4   4      401.60      479.23     10.17 o 
  -6   4   4     1391.90     1352.43      9.37 o 
  -5   4   4      416.10      417.62      4.37 o 
  -4   4   4      219.33      200.36      2.84 o 
  -3   4   4      807.23      817.50      8.10 o 
  -2   4   4     4464.50     4167.16     32.81 o 
  -1   4   4     4213.85     4268.54     45.12 o 
   0   4   4    10745.95    11377.35    170.46 o 
   1   4   4      163.86      166.57      2.42 o 
   2   4   4      430.20      449.81      3.75 o 
   3   4   4      495.53      550.60      5.81 o 
   4   4   4     1937.02     2071.41     18.38 o 
   5   4   4      726.95      746.88      8.57 o 
   6   4   4     1938.83     2092.59     24.34 o 
   7   4   4      441.14      446.89      6.41 o 
   8   4   4       56.15       65.76      3.19 o 
   9   4   4      235.77      211.80      4.25 o 
  10   4   4      807.66      792.01     13.14 o 
  11   4   4        0.10        1.52      1.92 o 
  12   4   4       48.93       51.28      2.57 o 
  13   4   4       10.51       13.57      1.84 o 
  14   4   4        1.87        1.02      1.57 o 
  15   4   4       13.81       10.76      1.90 o 
  16   4   4        0.73        1.11      1.87 o 
 -19   5   4        0.19       -0.34      2.62 o 
 -18   5   4        0.05       -0.50      1.68 o 
 -17   5   4        2.04        2.68      1.79 o 
 -16   5   4       48.75       53.56      2.71 o 
 -15   5   4       29.73       30.21      2.36 o 
 -14   5   4      119.54      126.30      3.90 o 
 -13   5   4       58.94       63.66      2.10 o 
 -12   5   4      199.33      196.15      2.97 o 
 -11   5   4       29.85       34.23      1.78 o 
 -10   5   4      354.17      376.32      6.47 o 
  -9   5   4        3.77       11.17      2.77 o 
  -8   5   4       49.57       52.18      1.82 o 
  -7   5   4      558.16      646.54      6.77 o 
  -6   5   4     4308.84     4821.49     26.86 o 
  -5   5   4     1622.30     1795.43     10.94 o 
  -4   5   4     1057.00     1052.89      7.92 o 
  -3   5   4     2372.18     2500.49     11.47 o 
  -2   5   4     1533.32     1434.70     11.30 o 
  -1   5   4     1082.44     1030.34      8.95 o 
   0   5   4      751.60      744.37      8.94 o 
   1   5   4      577.74      585.37      4.15 o 
   2   5   4      265.08      286.90      3.24 o 
   3   5   4      115.23      141.16      3.09 o 
   4   5   4     1705.03     1797.34     13.09 o 
   5   5   4       90.36       92.43      2.16 o 
   6   5   4     1549.03     1674.64     15.48 o 
   7   5   4     1073.51     1112.74     16.40 o 
   8   5   4       72.39       71.62      2.49 o 
   9   5   4      696.42      662.73      5.89 o 
  10   5   4      979.97      967.62     15.22 o 
  11   5   4        1.00        1.64      1.80 o 
  12   5   4       25.76       27.23      2.50 o 
  13   5   4       19.94       16.23      1.86 o 
  14   5   4        7.48        7.74      1.44 o 
  15   5   4        0.50        1.26      1.44 o 
 -18   6   4        7.84       10.03      1.76 o 
 -17   6   4        3.71        5.12      1.65 o 
 -16   6   4        0.93        2.77      2.01 o 
 -15   6   4      145.35      148.23      3.24 o 
 -14   6   4      328.01      324.53      4.05 o 
 -13   6   4       47.15       47.49      2.18 o 
 -12   6   4       77.73       93.73      2.33 o 
 -11   6   4      405.64      405.85      4.62 o 
 -10   6   4      110.27      107.93      3.25 o 
  -9   6   4      304.44      329.80      4.27 o 
  -8   6   4        9.76        6.71      1.64 o 
  -7   6   4      901.52      979.23      8.59 o 
  -6   6   4       11.93       14.30      1.36 o 
  -5   6   4       65.38       63.14      2.32 o 
  -4   6   4      628.50      652.02      5.87 o 
  -3   6   4       50.64       53.58      2.34 o 
  -2   6   4      476.13      534.79      6.37 o 
  -1   6   4     1308.35     1459.07     13.33 o 
   0   6   4     5308.36     5853.13     40.18 o 
   1   6   4      112.91       96.78      2.30 o 
   2   6   4       10.84        5.30      1.95 o 
   3   6   4       40.61       49.51      1.83 o 
   4   6   4        1.91        7.63      2.11 o 
   5   6   4       10.77       12.14      1.62 o 
   6   6   4       72.76       70.17      2.45 o 
   7   6   4        0.14        0.24      2.21 o 
   8   6   4       45.69       40.69      1.98 o 
   9   6   4     1815.19     1825.41     25.27 o 
  10   6   4        7.53        5.43      2.06 o 
  11   6   4       10.77        8.53      2.02 o 
  12   6   4        1.60        1.56      2.09 o 
  13   6   4       24.79       21.80      1.97 o 
  14   6   4       22.33       22.14      1.76 o 
  15   6   4       82.67       89.94      1.92 o 
 -18   7   4        0.25       -0.22      1.61 o 
 -17   7   4        1.89        3.85      1.69 o 
 -16   7   4        6.60        9.39      1.87 o 
 -15   7   4       98.33       89.42      2.67 o 
 -14   7   4       31.11       23.07      2.28 o 
 -13   7   4        0.96        2.98      1.84 o 
 -12   7   4      399.13      415.86      7.04 o 
 -11   7   4        0.14        0.71      1.55 o 
 -10   7   4       54.12       54.00      1.96 o 
  -9   7   4      225.76      203.79      3.66 o 
  -8   7   4        1.16        1.98      1.54 o 
  -7   7   4        1.70        3.01      1.48 o 
  -6   7   4      492.50      527.19      5.37 o 
  -5   7   4       12.03       17.06      1.27 o 
  -4   7   4      489.86      522.83      5.72 o 
  -3   7   4       62.47       57.28      2.32 o 
  -2   7   4        5.76       11.02      2.41 o 
  -1   7   4       79.43       63.94      2.01 o 
   0   7   4      615.96      639.87     10.14 o 
   1   7   4     1050.56     1036.76      6.93 o 
   2   7   4      201.12      183.47      4.09 o 
   3   7   4      192.04      179.13      2.98 o 
   4   7   4      198.90      188.42      3.02 o 
   5   7   4      112.59      109.49      2.79 o 
   6   7   4       39.42       44.49      2.56 o 
   7   7   4      671.80      675.77     13.01 o 
   8   7   4        1.07       -0.45      1.86 o 
   9   7   4      531.51      525.80      9.10 o 
  10   7   4        9.98        9.72      2.07 o 
  11   7   4       53.80       50.69      2.57 o 
  12   7   4       17.06       21.13      2.44 o 
  13   7   4       12.33       15.46      2.18 o 
  14   7   4        0.01        1.78      1.47 o 
  15   7   4       17.50       24.39      1.51 o 
 -18   8   4        0.02       -0.20      1.70 o 
 -17   8   4       10.79        6.37      1.83 o 
 -16   8   4        8.24        8.18      1.56 o 
 -15   8   4       20.77       22.44      2.02 o 
 -14   8   4        6.32        7.50      2.08 o 
 -13   8   4       90.01       78.46      2.66 o 
 -12   8   4      586.77      567.22     14.18 o 
 -11   8   4        0.86        2.13      1.74 o 
 -10   8   4       79.63       65.14      2.28 o 
  -9   8   4        8.99       11.98      1.87 o 
  -8   8   4        8.09       14.32      1.81 o 
  -7   8   4        2.69        5.68      1.53 o 
  -6   8   4       13.26       12.07      1.48 o 
  -5   8   4        0.00        2.88      1.46 o 
  -4   8   4     1549.82     1659.15     10.96 o 
  -3   8   4       10.29        6.92      1.24 o 
  -2   8   4      848.46      934.52      7.46 o 
  -1   8   4      595.31      668.96      6.89 o 
   0   8   4       86.25       98.50      2.27 o 
   1   8   4      345.70      337.24      4.49 o 
   2   8   4       66.41       69.75      2.08 o 
   3   8   4        8.76       11.65      1.81 o 
   4   8   4      242.95      275.88      6.02 o 
   5   8   4       34.35       37.43      1.95 o 
   6   8   4      188.68      194.16      4.31 o 
   7   8   4        4.81        3.52      1.86 o 
   8   8   4      310.94      281.17      5.16 o 
   9   8   4      187.61      181.99      4.06 o 
  10   8   4      192.15      199.89      3.63 o 
  11   8   4        0.07        2.00      2.27 o 
  12   8   4       49.41       52.96      2.62 o 
  13   8   4        2.39        2.15      1.72 o 
  14   8   4        0.01       -0.19      1.27 o 
 -17   9   4        1.07        0.86      1.33 o 
 -16   9   4        0.84        2.42      1.67 o 
 -15   9   4       86.32       84.66      2.64 o 
 -14   9   4       31.87       26.37      2.35 o 
 -13   9   4       31.37       31.87      2.32 o 
 -12   9   4       78.34       67.64      2.61 o 
 -11   9   4        8.46       11.06      1.99 o 
 -10   9   4        5.78        5.85      1.95 o 
  -9   9   4       66.29       61.64      2.78 o 
  -8   9   4       13.84       10.83      1.98 o 
  -7   9   4        7.18        3.46      1.66 o 
  -6   9   4       71.04       60.43      1.84 o 
  -5   9   4      147.23      145.55      2.51 o 
  -4   9   4       66.45       67.71      1.93 o 
  -3   9   4       23.49       26.84      1.46 o 
  -2   9   4      211.66      272.75      2.90 o 
  -1   9   4      497.08      531.74      3.62 o 
   0   9   4       18.90       16.47      1.60 o 
   1   9   4      503.75      500.25      6.23 o 
   2   9   4      328.52      332.28      4.85 o 
   3   9   4        0.14        0.90      2.29 o 
   4   9   4       96.48       87.67      2.27 o 
   5   9   4      607.35      598.52     13.20 o 
   6   9   4      142.83      147.22      3.12 o 
   7   9   4      498.73      486.93      7.66 o 
   8   9   4       12.27       12.00      2.22 o 
   9   9   4       50.43       56.40      2.79 o 
  10   9   4        0.25       -0.57      2.32 o 
  11   9   4        0.02        1.36      2.18 o 
  12   9   4       27.46       28.87      1.92 o 
  13   9   4        3.99        5.62      1.81 o 
  14   9   4        6.50        7.28      1.44 o 
 -17  10   4       10.77        8.99      2.76 o 
 -16  10   4        0.27        0.42      1.43 o 
 -15  10   4        1.30        1.45      1.71 o 
 -14  10   4       10.75       10.38      1.97 o 
 -13  10   4       41.28       34.83      2.22 o 
 -12  10   4      121.23      106.05      3.87 o 
 -11  10   4        0.66        0.56      1.63 o 
 -10  10   4       92.26       74.91      2.36 o 
  -9  10   4      131.19      131.68      3.13 o 
  -8  10   4       10.85       10.42      1.71 o 
  -7  10   4        6.09        4.22      1.51 o 
  -6  10   4       62.17       64.78      1.93 o 
  -5  10   4       29.06       29.78      1.66 o 
  -4  10   4        4.22        5.57      1.62 o 
  -3  10   4      306.74      329.98      3.23 o 
  -2  10   4      120.90      118.47      2.16 o 
  -1  10   4        3.01        4.70      1.39 o 
   0  10   4       18.86       16.30      1.75 o 
   1  10   4       13.74       16.74      2.35 o 
   2  10   4      391.93      403.20      7.80 o 
   3  10   4        0.09        2.40      1.71 o 
   4  10   4       19.70       23.04      1.65 o 
   5  10   4      115.95      107.79      2.34 o 
   6  10   4      200.45      188.92      3.51 o 
   7  10   4       82.08       88.24      3.78 o 
   8  10   4       23.42       19.39      2.26 o 
   9  10   4       54.35       53.99      2.67 o 
  10  10   4        2.03        1.37      2.22 o 
  11  10   4        0.15       -1.28      1.87 o 
  12  10   4        1.42        4.06      1.50 o 
  13  10   4        2.60        5.04      1.43 o 
 -16  11   4        0.16        0.80      1.27 o 
 -15  11   4        2.61        3.55      1.55 o 
 -14  11   4        1.21        1.95      1.89 o 
 -13  11   4        0.47        0.54      1.89 o 
 -12  11   4      147.76      150.09      4.61 o 
 -11  11   4        0.13        1.36      2.08 o 
 -10  11   4        0.33       -0.97      1.84 o 
  -9  11   4       29.38       25.68      2.37 o 
  -8  11   4      201.01      202.84      4.94 o 
  -7  11   4      120.34      122.91      2.64 o 
  -6  11   4      191.60      174.75      2.77 o 
  -5  11   4      172.70      201.36      2.65 o 
  -4  11   4       60.71       57.62      1.82 o 
  -3  11   4      231.71      232.30      2.51 o 
  -2  11   4      118.17      114.99      1.83 o 
  -1  11   4      245.72      261.71      2.54 o 
   0  11   4      110.25      119.22      1.84 o 
   1  11   4       30.09       29.41      1.47 o 
   2  11   4      112.33       97.95      2.11 o 
   3  11   4      125.80      125.83      2.67 o 
   4  11   4      132.17      115.59      3.06 o 
   5  11   4      447.56      407.13      5.14 o 
   6  11   4       25.74       26.70      2.55 o 
   7  11   4       25.97       28.82      2.52 o 
   8  11   4        1.06        1.08      1.92 o 
   9  11   4       20.74       20.88      2.34 o 
  10  11   4        0.19       -0.95      2.06 o 
  11  11   4        9.80        9.07      1.71 o 
  12  11   4        4.45        4.57      1.69 o 
  13  11   4        0.21       -0.10      1.27 o 
 -15  12   4       10.80       11.40      1.27 o 
 -14  12   4        1.70        5.35      1.75 o 
 -13  12   4        7.22        8.71      1.63 o 
 -12  12   4       51.21       45.22      2.78 o 
 -11  12   4      156.67      148.37      3.61 o 
 -10  12   4        8.46        9.41      2.08 o 
  -9  12   4        1.33        2.87      2.06 o 
  -8  12   4       32.30       27.83      2.10 o 
  -7  12   4      163.06      151.52      3.32 o 
  -6  12   4       12.35        8.92      1.46 o 
  -5  12   4      526.83      480.81      5.14 o 
  -4  12   4      314.12      297.91      5.10 o 
  -3  12   4      118.53      116.81      2.08 o 
  -2  12   4      420.53      409.73      5.57 o 
  -1  12   4        5.19        4.15      1.25 o 
   0  12   4      390.32      355.25      4.61 o 
   1  12   4        4.92        6.94      1.40 o 
   2  12   4        1.45        1.51      1.55 o 
   3  12   4       57.40       50.81      1.79 o 
   4  12   4       27.15       22.75      2.47 o 
   5  12   4      105.47      102.00      2.75 o 
   6  12   4        0.16       -1.21      2.08 o 
   7  12   4        4.68        5.18      2.00 o 
   8  12   4       77.60       71.99      2.37 o 
   9  12   4        2.94        1.85      2.11 o 
  10  12   4        0.93        1.62      1.88 o 
  11  12   4        5.42        5.62      1.36 o 
  12  12   4        1.91        1.95      1.07 o 
 -14  13   4        0.28        0.23      1.63 o 
 -13  13   4       33.27       30.82      1.97 o 
 -12  13   4        0.51        1.38      2.08 o 
 -11  13   4       12.56       12.19      2.41 o 
 -10  13   4       59.76       53.56      2.43 o 
  -9  13   4        2.32        3.55      1.76 o 
  -8  13   4       93.12       88.85      2.40 o 
  -7  13   4      485.67      467.63      9.95 o 
  -6  13   4      148.76      147.27      2.69 o 
  -5  13   4       96.20       85.41      2.02 o 
  -4  13   4       83.34       80.90      2.20 o 
  -3  13   4       98.08       96.47      2.15 o 
  -2  13   4       52.76       47.34      1.59 o 
  -1  13   4      610.86      592.71      7.46 o 
   0  13   4       38.06       33.76      1.58 o 
   1  13   4        1.07        1.76      1.67 o 
   2  13   4        0.00        0.63      1.62 o 
   3  13   4       13.68        9.81      1.88 o 
   4  13   4      599.76      591.51     11.72 o 
   5  13   4       17.94       16.16      1.79 o 
   6  13   4        3.08        2.14      1.74 o 
   7  13   4       24.55       25.67      1.80 o 
   8  13   4        0.39       -0.77      1.48 o 
   9  13   4       22.61       19.32      1.84 o 
  10  13   4       14.41       16.12      1.35 o 
  11  13   4        4.73        3.75      1.22 o 
 -13  14   4       74.21       78.96      2.20 o 
 -12  14   4       11.90       13.07      1.49 o 
 -11  14   4       14.51       15.96      1.86 o 
 -10  14   4       34.41       32.88      1.97 o 
  -9  14   4       17.16       15.63      1.78 o 
  -8  14   4       88.83       81.13      2.39 o 
  -7  14   4        4.98        6.29      1.52 o 
  -6  14   4        6.31        5.72      1.78 o 
  -5  14   4      102.27      116.77      2.83 o 
  -4  14   4       73.37       73.00      1.99 o 
  -3  14   4        2.65        4.95      1.55 o 
  -2  14   4       14.79        9.13      1.46 o 
  -1  14   4       86.84       77.22      1.87 o 
   0  14   4      115.92      130.34      2.31 o 
   1  14   4       22.64       19.62      1.71 o 
   2  14   4        1.15        1.89      1.64 o 
   3  14   4       46.68       46.87      2.21 o 
   4  14   4        0.09        1.11      1.61 o 
   5  14   4       24.10       25.96      1.93 o 
   6  14   4        1.88        2.89      1.52 o 
   7  14   4       67.37       70.00      1.91 o 
   8  14   4        0.23        0.36      1.33 o 
   9  14   4        0.30        0.95      1.30 o 
  10  14   4        7.25        5.29      1.18 o 
 -12  15   4        5.47        4.88      1.15 o 
 -11  15   4       11.11       13.93      1.67 o 
 -10  15   4        5.35        4.05      1.30 o 
  -9  15   4       99.97      105.84      2.17 o 
  -8  15   4        3.47        5.26      1.53 o 
  -7  15   4       92.23       90.61      2.40 o 
  -6  15   4       21.43       22.84      1.77 o 
  -5  15   4        5.85       10.51      1.49 o 
  -4  15   4        0.05        2.21      1.54 o 
  -3  15   4       18.43       14.54      1.55 o 
  -2  15   4       63.11       64.87      2.18 o 
  -1  15   4       26.81       25.75      2.00 o 
   0  15   4        6.36        6.40      1.48 o 
   1  15   4        5.67        4.47      1.52 o 
   2  15   4        1.52        2.50      1.67 o 
   3  15   4        3.28        3.29      1.65 o 
   4  15   4        0.00        0.04      1.55 o 
   5  15   4        0.02        0.72      1.73 o 
   6  15   4       26.23       30.41      1.94 o 
   7  15   4       10.11       11.63      1.42 o 
   8  15   4       10.95       10.68      1.37 o 
   9  15   4        0.92        1.38      1.65 o 
 -11  16   4        3.38        2.98      1.18 o 
 -10  16   4       11.87       13.68      1.59 o 
  -9  16   4        8.51        8.61      1.46 o 
  -8  16   4        4.64        6.94      1.78 o 
  -7  16   4       11.53       10.22      1.94 o 
  -6  16   4        1.66        4.18      1.79 o 
  -5  16   4        0.28        2.57      1.59 o 
  -4  16   4        0.17        0.71      1.54 o 
  -3  16   4        0.17       -0.24      1.56 o 
  -2  16   4        0.65        0.72      1.55 o 
  -1  16   4       30.46       28.92      1.79 o 
   0  16   4        3.12        7.00      1.58 o 
   1  16   4        0.69        0.82      1.60 o 
   2  16   4        4.57        6.67      1.55 o 
   3  16   4        4.24        4.32      1.38 o 
   4  16   4        3.01        3.42      1.62 o 
   5  16   4        0.19        1.39      1.43 o 
   6  16   4        4.76        5.81      1.51 o 
   7  16   4        4.37        4.57      1.52 o 
   8  16   4        3.26        2.41      1.65 o 
  -9  17   4       34.76       30.36      2.33 o 
  -8  17   4        4.43        5.34      1.49 o 
  -7  17   4        2.95        5.91      1.67 o 
  -6  17   4       19.31       24.32      1.85 o 
  -5  17   4       63.00       70.96      2.10 o 
  -4  17   4        1.20        1.76      1.42 o 
  -3  17   4        1.06        1.78      1.37 o 
  -2  17   4       11.75       17.28      1.59 o 
  -1  17   4       15.74       19.39      1.55 o 
   0  17   4       20.22       18.16      1.65 o 
   1  17   4       59.81       58.47      1.81 o 
   2  17   4       17.59       17.78      1.54 o 
   3  17   4       12.01       11.95      1.79 o 
   4  17   4        0.54       -0.48      3.58 o 
   5  17   4       35.36       38.38      4.53 o 
   6  17   4        0.45        0.95      1.64 o 
  -7  18   4        0.31       -0.17      1.80 o 
  -6  18   4        9.64       11.93      2.11 o 
  -5  18   4        0.03        0.97      1.57 o 
  -4  18   4        0.02       -0.32      1.63 o 
  -3  18   4       43.95       51.23      4.35 o 
  -2  18   4        2.77        4.40      2.37 o 
  -1  18   4        3.39        7.06      2.49 o 
   0  18   4        0.36        0.36      1.70 o 
   1  18   4       10.60        7.72      1.52 o 
   2  18   4       16.62       19.87      2.30 o 
   3  18   4        5.23        6.97      3.10 o 
   4  18   4       19.50       25.27      2.10 o 
  -3  19   4       38.09       49.94      3.12 o 
  -2  19   4       11.21       13.85      2.47 o 
 -19   1   5       19.17       23.84      1.59 o 
 -18   1   5      210.64      216.96      3.33 o 
 -17   1   5       19.43       20.29      1.80 o 
 -16   1   5      268.59      275.62      3.59 o 
 -15   1   5      909.02      862.86      8.22 o 
 -14   1   5      307.64      275.91      4.24 o 
 -13   1   5      138.87      127.70      2.95 o 
 -12   1   5     1784.92     1667.28     15.30 o 
 -11   1   5       25.60       28.32      2.54 o 
 -10   1   5      514.04      579.30      8.63 o 
  -9   1   5      198.07      205.58      4.27 o 
  -8   1   5       18.46       18.23      1.43 o 
  -7   1   5       79.33       49.64      1.49 o 
  -6   1   5       26.02       16.82      1.31 o 
  -5   1   5     3282.44     3396.58     10.41 o 
  -4   1   5      193.76      206.66      2.45 o 
  -3   1   5       64.09       52.88      1.58 o 
  -2   1   5     1539.93     1553.08      8.78 o 
  -1   1   5      756.45      772.84      7.80 o 
   0   1   5      391.43      383.94      3.89 o 
   1   1   5     1049.63     1064.57      4.83 o 
   2   1   5      165.90      157.92      2.53 o 
   3   1   5      977.27     1023.47     13.20 o 
   4   1   5     2072.50     2188.30     51.36 o 
   5   1   5        2.49        4.46      1.50 o 
   6   1   5      506.66      553.70      6.04 o 
   7   1   5      166.66      168.86      6.75 o 
   8   1   5       57.76       48.30      2.36 o 
   9   1   5       49.41       44.06      2.31 o 
  10   1   5       57.96       62.45      3.06 o 
  11   1   5      476.13      429.87      5.41 o 
  12   1   5       73.57       59.05      2.50 o 
  13   1   5        7.82       12.66      1.97 o 
  14   1   5        1.98        1.79      1.85 o 
  15   1   5       11.38       12.65      1.42 o 
 -19   2   5        3.33        4.37      1.38 o 
 -18   2   5       10.38        9.05      1.51 o 
 -17   2   5       47.81       47.29      1.86 o 
 -16   2   5        2.17        1.37      1.78 o 
 -15   2   5      157.05      146.42      3.36 o 
 -14   2   5      923.12      826.22     10.20 o 
 -13   2   5       33.32       25.43      1.83 o 
 -12   2   5      102.03      102.45      2.39 o 
 -11   2   5       99.59       96.43      3.73 o 
 -10   2   5      518.16      607.36      9.22 o 
  -9   2   5     1294.29     1383.81      9.82 o 
  -8   2   5      379.51      464.17     10.63 o 
  -7   2   5       45.50       44.43      2.07 o 
  -6   2   5      726.30      744.41     10.65 o 
  -5   2   5       68.75       87.48      1.32 o 
  -4   2   5      522.25      534.96      4.77 o 
  -3   2   5       77.76       74.45      2.03 o 
  -2   2   5      819.12      812.75      6.88 o 
  -1   2   5      492.80      433.23      5.34 o 
   0   2   5     3670.34     3609.20     19.77 o 
   1   2   5       88.49      103.16      2.04 o 
   2   2   5     1340.58     1424.94     19.93 o 
   3   2   5      786.31      782.17     13.90 o 
   4   2   5        2.57        9.11      2.07 o 
   5   2   5       75.96       81.65      2.88 o 
   6   2   5      190.24      174.16      3.30 o 
   7   2   5        6.34        7.42      2.03 o 
   8   2   5      138.91      149.30      3.08 o 
   9   2   5        0.11        1.70      2.37 o 
  10   2   5      213.94      208.38      3.87 o 
  11   2   5       18.96       17.61      2.33 o 
  12   2   5        8.48       11.22      2.24 o 
  13   2   5       46.29       49.87      2.38 o 
  14   2   5       19.40       21.78      1.98 o 
  15   2   5        6.82        5.68      1.53 o 
 -19   3   5        0.35        1.13      1.48 o 
 -18   3   5        0.29        0.86      1.63 o 
 -17   3   5       30.96       36.29      2.03 o 
 -16   3   5       73.40       72.58      2.62 o 
 -15   3   5       54.16       48.07      2.33 o 
 -14   3   5      288.17      277.39      5.51 o 
 -13   3   5      252.26      236.40      5.52 o 
 -12   3   5      152.07      145.23      2.76 o 
 -11   3   5        4.97        8.24      2.05 o 
 -10   3   5      109.98      138.10      3.07 o 
  -9   3   5      470.41      532.49      6.27 o 
  -8   3   5      662.22      749.99      8.00 o 
  -7   3   5     1035.73     1109.42     16.29 o 
  -6   3   5     6167.57     6390.10     25.80 o 
  -5   3   5     7472.59     8057.45     51.75 o 
  -4   3   5       75.27       77.32      3.32 o 
  -3   3   5      872.85      786.91      5.19 o 
  -2   3   5      902.27      872.33      7.30 o 
  -1   3   5      466.21      382.47      5.43 o 
   0   3   5     2514.49     2497.78     40.08 o 
   1   3   5      476.84      484.60      6.62 o 
   2   3   5      358.46      361.93      4.67 o 
   3   3   5       10.16       12.04      2.09 o 
   4   3   5       45.13       45.57      1.64 o 
   5   3   5      619.02      666.64      5.90 o 
   6   3   5        1.15        0.61      1.82 o 
   7   3   5        0.95        4.16      2.06 o 
   8   3   5      124.74      123.68      2.85 o 
   9   3   5      690.02      609.33      6.34 o 
  10   3   5       38.12       40.03      2.58 o 
  11   3   5      142.85      131.17      3.64 o 
  12   3   5        9.05        8.18      1.99 o 
  13   3   5        0.03        0.24      1.70 o 
  14   3   5        0.16        1.49      1.73 o 
  15   3   5        2.01        3.97      1.44 o 
 -19   4   5       14.39       15.51      2.07 o 
 -18   4   5       15.61        9.79      1.83 o 
 -17   4   5       36.49       33.66      2.28 o 
 -16   4   5       40.45       40.62      2.65 o 
 -15   4   5      202.62      199.97      6.07 o 
 -14   4   5       66.21       63.45      2.28 o 
 -13   4   5     1018.11      983.48     14.37 o 
 -12   4   5      268.89      267.72      3.62 o 
 -11   4   5      213.09      249.43      5.03 o 
 -10   4   5        0.96        4.10      1.84 o 
  -9   4   5      487.72      528.39     10.38 o 
  -8   4   5       61.32       67.36      2.18 o 
  -7   4   5     1867.45     2010.16     29.05 o 
  -6   4   5     3316.84     3482.05     16.90 o 
  -5   4   5      108.00      129.73      2.73 o 
  -4   4   5      593.43      648.34      4.86 o 
  -3   4   5       11.55       17.80      2.73 o 
  -2   4   5     2834.04     2789.07     44.31 o 
  -1   4   5     1677.63     1812.45     28.67 o 
   0   4   5      426.43      421.59      4.48 o 
   1   4   5       46.64       59.78      2.17 o 
   2   4   5        5.13        7.13      1.78 o 
   3   4   5      538.98      570.34     10.42 o 
   4   4   5      769.39      766.35      6.54 o 
   5   4   5       57.25       54.00      2.04 o 
   6   4   5       70.44       75.86      2.79 o 
   7   4   5      182.23      180.69      4.86 o 
   8   4   5     1345.43     1284.98     14.06 o 
   9   4   5       25.79       24.77      2.11 o 
  10   4   5        2.84        4.11      2.05 o 
  11   4   5      140.19      123.86      2.70 o 
  12   4   5        2.80        5.53      1.87 o 
  13   4   5      162.63      169.30      3.38 o 
  14   4   5        0.82        0.97      1.40 o 
  15   4   5        6.36        6.43      1.43 o 
 -19   5   5       11.33       10.12      1.50 o 
 -18   5   5        0.66        2.17      1.66 o 
 -17   5   5       44.33       51.91      2.58 o 
 -16   5   5       60.73       59.02      2.74 o 
 -15   5   5      111.51      111.37      3.04 o 
 -14   5   5       72.18       71.87      2.35 o 
 -13   5   5       22.02       23.40      2.00 o 
 -12   5   5        3.58        4.33      1.62 o 
 -11   5   5      436.96      447.83      5.19 o 
 -10   5   5        5.05        5.76      2.30 o 
  -9   5   5      149.08      155.16      3.80 o 
  -8   5   5       86.81       89.17      2.32 o 
  -7   5   5     1611.02     1841.59     25.17 o 
  -6   5   5      489.96      530.74      4.34 o 
  -5   5   5      542.89      550.80      4.84 o 
  -4   5   5     2644.60     2644.33     18.08 o 
  -3   5   5     1917.03     1955.43     12.59 o 
  -2   5   5      538.80      536.74      5.67 o 
  -1   5   5      521.11      515.70      5.61 o 
   0   5   5     6619.77     6792.51     22.98 o 
   1   5   5      652.28      612.04      8.04 o 
   2   5   5     1305.46     1526.49     19.03 o 
   3   5   5      143.03      139.93      3.06 o 
   4   5   5       12.59        4.88      1.90 o 
   5   5   5      370.98      357.74      5.17 o 
   6   5   5       49.16       48.48      2.49 o 
   7   5   5      401.09      431.57      7.43 o 
   8   5   5     2248.18     2211.65     38.77 o 
   9   5   5       94.66       92.90      2.66 o 
  10   5   5        2.10        2.54      1.74 o 
  11   5   5      494.54      487.03     12.38 o 
  12   5   5        4.34        1.73      1.93 o 
  13   5   5       11.73       11.48      1.69 o 
  14   5   5        4.13        8.57      1.39 o 
  15   5   5       10.44       12.06      1.58 o 
 -18   6   5        8.12       11.52      1.74 o 
 -17   6   5       31.59       32.99      2.29 o 
 -16   6   5       62.85       68.12      3.03 o 
 -15   6   5       34.25       34.90      2.13 o 
 -14   6   5      199.95      202.27      3.45 o 
 -13   6   5      474.80      469.72      8.11 o 
 -12   6   5        0.36        2.80      1.68 o 
 -11   6   5      195.96      179.37      3.05 o 
 -10   6   5      299.14      277.68      5.11 o 
  -9   6   5      109.23      106.94      2.90 o 
  -8   6   5       69.66       65.39      2.06 o 
  -7   6   5        5.98        6.53      1.34 o 
  -6   6   5      101.97       90.35      1.86 o 
  -5   6   5     1360.97     1314.84      8.34 o 
  -4   6   5     4577.84     4805.52     40.82 o 
  -3   6   5      243.10      280.28      3.67 o 
  -2   6   5      737.04      735.23      8.45 o 
  -1   6   5      261.22      328.61      6.26 o 
   0   6   5      636.10      616.89      8.14 o 
   1   6   5       18.10       22.77      1.80 o 
   2   6   5       29.66       37.29      2.02 o 
   3   6   5      824.32      798.19      7.24 o 
   4   6   5      449.34      478.32      6.42 o 
   5   6   5      471.20      500.99      6.02 o 
   6   6   5      139.01      131.03      3.52 o 
   7   6   5      530.62      581.83      9.98 o 
   8   6   5      524.67      523.13      9.09 o 
   9   6   5        9.59        7.15      1.95 o 
  10   6   5      163.16      160.41      3.02 o 
  11   6   5       46.52       55.12      2.65 o 
  12   6   5        6.23        7.79      2.35 o 
  13   6   5        3.07        8.13      1.57 o 
  14   6   5       15.10       14.64      1.42 o 
 -18   7   5        0.04        0.41      1.42 o 
 -17   7   5       24.56       26.43      1.90 o 
 -16   7   5       11.61       15.66      2.32 o 
 -15   7   5      149.77      144.74      3.89 o 
 -14   7   5        0.08        1.30      1.81 o 
 -13   7   5      205.93      186.12      4.69 o 
 -12   7   5        2.40        2.80      1.64 o 
 -11   7   5        3.08        2.05      1.61 o 
 -10   7   5       92.03       83.05      2.26 o 
  -9   7   5       58.17       41.51      2.21 o 
  -8   7   5      705.18      719.36     14.14 o 
  -7   7   5       90.07      112.88      2.21 o 
  -6   7   5       58.25       64.83      1.60 o 
  -5   7   5        0.09        2.45      1.17 o 
  -4   7   5      452.82      465.04      3.24 o 
  -3   7   5      131.70      149.26      2.62 o 
  -2   7   5       75.23       79.91      1.78 o 
  -1   7   5      641.30      657.07      8.49 o 
   0   7   5      196.42      285.87      4.93 o 
   1   7   5        2.35        4.19      1.66 o 
   2   7   5        1.76        0.63      1.55 o 
   3   7   5      805.25      816.60      6.75 o 
   4   7   5       70.13       67.06      2.92 o 
   5   7   5      438.75      448.15      9.69 o 
   6   7   5       98.42      110.09      2.62 o 
   7   7   5       32.12       33.50      1.95 o 
   8   7   5       74.80       64.29      2.57 o 
   9   7   5       13.39       11.68      2.05 o 
  10   7   5       36.92       39.19      2.31 o 
  11   7   5      119.36      131.73      2.98 o 
  12   7   5       53.34       54.83      2.61 o 
  13   7   5       60.90       65.38      2.09 o 
  14   7   5       89.86      101.84      2.24 o 
 -18   8   5        0.63        1.79      1.36 o 
 -17   8   5        5.02        2.34      1.32 o 
 -16   8   5       43.68       51.44      2.86 o 
 -15   8   5       24.69       24.41      2.11 o 
 -14   8   5       57.66       54.80      2.44 o 
 -13   8   5       22.65       19.33      2.03 o 
 -12   8   5      266.24      245.96      4.79 o 
 -11   8   5      106.20      103.72      2.49 o 
 -10   8   5      639.28      619.07      8.57 o 
  -9   8   5        7.48        6.64      1.67 o 
  -8   8   5      124.67      122.28      2.52 o 
  -7   8   5      189.80      195.39      3.01 o 
  -6   8   5      163.83      169.69      2.37 o 
  -5   8   5      276.95      304.68      3.17 o 
  -4   8   5      355.03      341.95      3.62 o 
  -3   8   5       16.54       17.87      1.37 o 
  -2   8   5        3.78        7.94      1.30 o 
  -1   8   5       88.18       95.96      2.12 o 
   0   8   5      889.01      966.48      5.56 o 
   1   8   5       23.49       28.27      1.99 o 
   2   8   5      736.54      766.77      7.64 o 
   3   8   5      928.34      926.28      8.14 o 
   4   8   5      222.59      239.33      4.94 o 
   5   8   5      545.72      527.10      7.68 o 
   6   8   5     1857.79     1876.18     26.71 o 
   7   8   5      252.26      262.39      5.78 o 
   8   8   5        5.00        4.99      1.81 o 
   9   8   5       81.42       83.40      2.97 o 
  10   8   5       90.44      101.29      3.06 o 
  11   8   5        0.16        1.95      2.05 o 
  12   8   5        9.49       13.88      1.85 o 
  13   8   5       13.17        9.04      1.36 o 
  14   8   5        2.48        1.68      1.43 o 
 -17   9   5        1.69        2.26      1.42 o 
 -16   9   5       12.50       11.13      1.61 o 
 -15   9   5       23.53       20.72      2.01 o 
 -14   9   5        0.01       -0.37      2.25 o 
 -13   9   5        3.69        4.41      2.00 o 
 -12   9   5       89.50       76.03      3.14 o 
 -11   9   5      104.60      103.37      2.80 o 
 -10   9   5      228.41      214.80      3.87 o 
  -9   9   5      258.16      251.49      5.16 o 
  -8   9   5      164.01      141.34      3.01 o 
  -7   9   5        2.94        3.51      1.59 o 
  -6   9   5        1.95        1.97      1.67 o 
  -5   9   5       30.22       33.25      1.84 o 
  -4   9   5       40.17       50.87      1.68 o 
  -3   9   5      552.64      556.56      4.84 o 
  -2   9   5        5.38        6.46      1.49 o 
  -1   9   5      112.02      117.43      2.52 o 
   0   9   5       29.46       29.70      1.90 o 
   1   9   5      159.53      182.72      4.40 o 
   2   9   5      119.15      128.39      3.20 o 
   3   9   5        0.58        0.79      1.70 o 
   4   9   5       10.78       10.62      1.50 o 
   5   9   5      176.15      175.70      2.58 o 
   6   9   5        2.80        1.40      1.71 o 
   7   9   5        5.15        6.87      1.74 o 
   8   9   5        6.98        4.26      1.82 o 
   9   9   5        7.82        7.55      2.46 o 
  10   9   5      194.60      184.62      3.22 o 
  11   9   5        3.31        3.20      1.93 o 
  12   9   5       37.54       34.80      1.87 o 
  13   9   5        1.62        3.32      1.27 o 
 -17  10   5        0.18        1.84      2.71 o 
 -16  10   5       29.42       25.67      2.09 o 
 -15  10   5       62.27       63.00      2.79 o 
 -14  10   5       64.73       62.88      2.45 o 
 -13  10   5        0.59       -0.10      1.52 o 
 -12  10   5      113.31       95.71      3.20 o 
 -11  10   5       18.31       17.89      2.33 o 
 -10  10   5       21.20       17.77      2.23 o 
  -9  10   5      164.04      136.43      3.23 o 
  -8  10   5       11.55       11.70      2.00 o 
  -7  10   5       44.22       35.31      1.92 o 
  -6  10   5       84.27       83.27      1.83 o 
  -5  10   5        0.13        0.24      1.40 o 
  -4  10   5      372.21      373.53      4.68 o 
  -3  10   5       56.91       46.52      2.01 o 
  -2  10   5        5.85        6.66      1.56 o 
  -1  10   5        5.75        5.14      1.86 o 
   0  10   5        0.16        1.44      1.25 o 
   1  10   5      204.89      204.16      3.26 o 
   2  10   5       31.49       31.09      1.55 o 
   3  10   5      427.22      450.93      4.49 o 
   4  10   5      369.49      378.95      4.35 o 
   5  10   5      491.58      474.47      7.91 o 
   6  10   5      563.86      558.77      7.98 o 
   7  10   5        2.73        2.59      1.97 o 
   8  10   5      219.46      231.87      5.60 o 
   9  10   5       89.41       79.55      2.79 o 
  10  10   5        0.18       -0.94      1.90 o 
  11  10   5       43.70       44.71      2.15 o 
  12  10   5        0.83        0.24      1.18 o 
  13  10   5        8.35        9.80      1.24 o 
 -16  11   5        2.44        1.68      1.41 o 
 -15  11   5        0.21        1.03      1.86 o 
 -14  11   5        0.89        2.02      1.64 o 
 -13  11   5       25.86       30.58      2.22 o 
 -12  11   5        3.41        3.53      1.85 o 
 -11  11   5        0.03        0.77      1.84 o 
 -10  11   5       32.22       29.75      2.40 o 
  -9  11   5        0.80       -0.30      2.05 o 
  -8  11   5      166.97      138.68      2.73 o 
  -7  11   5      240.33      212.71      3.94 o 
  -6  11   5      427.15      409.21      6.88 o 
  -5  11   5      449.55      433.01      6.31 o 
  -4  11   5       65.55       66.26      1.90 o 
  -3  11   5        3.56        4.80      1.18 o 
  -2  11   5       15.30       13.01      1.25 o 
  -1  11   5        7.40        7.11      1.17 o 
   0  11   5      487.75      492.51      4.64 o 
   1  11   5        8.39       14.06      1.43 o 
   2  11   5        0.25        1.72      1.38 o 
   3  11   5       10.57       13.89      1.54 o 
   4  11   5       41.43       32.07      1.68 o 
   5  11   5      313.66      297.37      4.86 o 
   6  11   5       35.77       40.05      2.43 o 
   7  11   5       67.53       61.42      3.04 o 
   8  11   5        7.01       10.33      2.17 o 
   9  11   5        9.15        8.97      2.44 o 
  10  11   5        3.12        1.92      1.87 o 
  11  11   5        0.00       -0.39      1.38 o 
  12  11   5        0.30        1.27      1.44 o 
 -15  12   5        0.80        2.04      1.60 o 
 -14  12   5        2.07        2.38      1.60 o 
 -13  12   5       11.38        8.06      1.80 o 
 -12  12   5        1.60        1.60      2.68 o 
 -11  12   5       19.05       18.57      2.17 o 
 -10  12   5        5.38        5.87      2.10 o 
  -9  12   5       42.90       35.15      2.24 o 
  -8  12   5       44.27       33.36      2.05 o 
  -7  12   5      130.00      121.96      2.70 o 
  -6  12   5       97.57       93.31      2.24 o 
  -5  12   5       43.09       48.58      1.91 o 
  -4  12   5      315.07      291.65      4.34 o 
  -3  12   5      260.08      244.31      2.44 o 
  -2  12   5      206.79      189.28      2.21 o 
  -1  12   5      229.93      209.95      2.28 o 
   0  12   5       84.63       87.35      1.79 o 
   1  12   5      307.15      287.40      2.83 o 
   2  12   5      886.73      823.67      7.25 o 
   3  12   5      185.50      177.42      2.58 o 
   4  12   5        0.04       -0.73      1.47 o 
   5  12   5       20.54       16.44      1.64 o 
   6  12   5       23.16       24.90      1.97 o 
   7  12   5       22.68       21.62      1.88 o 
   8  12   5        4.06        4.07      1.61 o 
   9  12   5        0.78        1.70      1.68 o 
  10  12   5        1.83        0.79      1.34 o 
  11  12   5       25.89       20.60      1.26 o 
 -14  13   5        0.36        2.65      1.63 o 
 -13  13   5       34.38       37.96      2.11 o 
 -12  13   5       96.33      109.99      2.77 o 
 -11  13   5       35.91       35.94      2.00 o 
 -10  13   5       50.10       52.29      2.12 o 
  -9  13   5       38.59       35.66      2.04 o 
  -8  13   5       49.17       49.67      2.01 o 
  -7  13   5      104.60       90.46      2.82 o 
  -6  13   5        1.71        2.58      1.61 o 
  -5  13   5       21.75       21.68      1.67 o 
  -4  13   5      143.55      125.55      2.16 o 
  -3  13   5        0.39        0.10      1.55 o 
  -2  13   5        1.73        2.21      1.21 o 
  -1  13   5       86.98       85.54      1.69 o 
   0  13   5      250.21      261.37      2.74 o 
   1  13   5      491.15      465.10      4.46 o 
   2  13   5      209.46      202.82      2.63 o 
   3  13   5        2.71        4.16      1.55 o 
   4  13   5        6.57        5.38      1.66 o 
   5  13   5       38.13       33.34      2.36 o 
   6  13   5        0.51       -0.17      1.77 o 
   7  13   5      242.34      230.36      3.29 o 
   8  13   5        6.00        6.29      1.41 o 
   9  13   5        0.40        0.93      1.37 o 
  10  13   5        0.06        0.50      1.15 o 
  11  13   5        1.72        2.66      1.88 o 
 -13  14   5        1.49        1.13      1.22 o 
 -12  14   5       47.67       59.44      2.28 o 
 -11  14   5        1.61        4.62      1.80 o 
 -10  14   5       10.30        8.21      1.56 o 
  -9  14   5        6.89        4.99      1.56 o 
  -8  14   5       35.06       34.68      1.86 o 
  -7  14   5      172.98      163.50      4.32 o 
  -6  14   5       58.82       46.24      2.38 o 
  -5  14   5        3.63        3.00      1.56 o 
  -4  14   5      317.31      270.26      3.14 o 
  -3  14   5      181.97      167.69      2.39 o 
  -2  14   5        4.51        5.37      1.48 o 
  -1  14   5       29.84       23.24      1.44 o 
   0  14   5        1.43        1.02      1.42 o 
   1  14   5        1.10        2.93      1.54 o 
   2  14   5      197.55      197.01      3.18 o 
   3  14   5       79.55       72.69      2.05 o 
   4  14   5       48.79       46.07      2.01 o 
   5  14   5        5.81        3.16      1.79 o 
   6  14   5        6.28        5.40      1.68 o 
   7  14   5        4.34        2.11      1.46 o 
   8  14   5       14.72       15.71      1.41 o 
   9  14   5        6.96        8.57      1.39 o 
 -12  15   5        5.02        4.06      1.09 o 
 -11  15   5        6.86        5.07      1.43 o 
 -10  15   5        3.60        6.27      1.32 o 
  -9  15   5       18.43       20.39      1.47 o 
  -8  15   5        2.97        3.20      1.53 o 
  -7  15   5       14.50       14.05      1.75 o 
  -6  15   5        0.37        1.07      1.72 o 
  -5  15   5        2.85        0.87      1.40 o 
  -4  15   5        0.58        1.03      1.51 o 
  -3  15   5        0.03        0.53      1.46 o 
  -2  15   5      124.20      106.58      2.48 o 
  -1  15   5      137.23      130.45      2.57 o 
   0  15   5       34.41       30.34      1.65 o 
   1  15   5       27.03       26.45      1.59 o 
   2  15   5      135.44      146.18      2.54 o 
   3  15   5       59.79       57.94      1.84 o 
   4  15   5        0.01        0.41      1.59 o 
   5  15   5        3.71        5.54      1.48 o 
   6  15   5       23.60       22.95      1.53 o 
   7  15   5       14.02        8.45      1.79 o 
   8  15   5        4.60        4.65      1.61 o 
 -11  16   5       16.75       15.87      1.30 o 
 -10  16   5        4.60        5.39      1.59 o 
  -9  16   5       51.06       51.02      1.99 o 
  -8  16   5       65.45       79.25      1.95 o 
  -7  16   5       25.24       24.63      1.73 o 
  -6  16   5       95.37       92.28      1.98 o 
  -5  16   5        8.31       11.11      1.51 o 
  -4  16   5        2.03        2.19      1.45 o 
  -3  16   5        9.99        9.74      1.62 o 
  -2  16   5        1.50        0.84      1.55 o 
  -1  16   5       10.32        9.61      1.64 o 
   0  16   5       16.15       12.19      1.46 o 
   1  16   5        0.21        1.17      1.54 o 
   2  16   5       13.71       11.78      1.48 o 
   3  16   5        1.54        3.46      1.39 o 
   4  16   5       22.34       24.92      1.48 o 
   5  16   5       39.24       49.24      1.83 o 
   6  16   5      101.29      115.53      2.54 o 
   7  16   5        0.28        1.07      1.81 o 
  -9  17   5       17.65       18.02      2.03 o 
  -8  17   5        1.91        2.61      1.41 o 
  -7  17   5        3.12        2.65      1.57 o 
  -6  17   5        2.68        3.69      1.57 o 
  -5  17   5       55.06       55.11      1.97 o 
  -4  17   5       21.12       19.76      1.72 o 
  -3  17   5        3.22        2.72      1.28 o 
  -2  17   5        0.02        0.09      1.38 o 
  -1  17   5        1.07        1.87      1.18 o 
   0  17   5        2.94        4.65      1.44 o 
   1  17   5       21.38       20.74      1.46 o 
   2  17   5        1.34        0.63      1.70 o 
   3  17   5        3.65        9.02      3.71 o 
   4  17   5        5.98        7.85      3.52 o 
   5  17   5        7.50        6.59      1.99 o 
  -6  18   5        3.16        3.12      2.80 o 
  -5  18   5        0.29        2.17      1.81 o 
  -4  18   5        1.25        1.49      1.90 o 
  -3  18   5       24.10       23.24      5.78 o 
  -2  18   5       10.91       13.16      2.00 o 
  -1  18   5        5.48        4.41      1.88 o 
   0  18   5       12.80       11.59      1.83 o 
   1  18   5        4.93        5.14      3.00 o 
   2  18   5       29.20       25.70      3.23 o 
   3  18   5        9.98       16.33      1.99 o 
 -19   0   6       34.53       42.97      2.57 o 
 -18   0   6       21.25       23.62      2.26 o 
 -17   0   6        0.09        0.07      2.31 o 
 -16   0   6      188.65      174.39      4.38 o 
 -15   0   6      221.39      223.87      4.95 o 
 -14   0   6     1488.98     1282.18     10.30 o 
 -13   0   6        2.59        4.34      2.99 o 
 -12   0   6     1625.72     1502.63     18.63 o 
 -11   0   6        2.05        3.34      3.38 o 
 -10   0   6      324.58      297.85     11.20 o 
  -9   0   6       18.86       17.09      4.19 o 
  -8   0   6     4205.73     4371.34     42.80 o 
  -7   0   6     1429.83     1644.51     15.26 o 
  -6   0   6      190.97      199.94      3.36 o 
  -5   0   6      447.61      490.01      8.57 o 
  -4   0   6     7251.93     7773.04    266.85 o 
  -3   0   6     4408.97     4441.42    116.97 o 
  -2   0   6      669.26      731.63     22.69 o 
  -1   0   6     1410.97     1407.93     18.15 o 
   0   0   6      874.85      814.58      7.50 o 
   1   0   6       17.64       20.73      2.17 o 
   2   0   6     8449.12     8604.64     23.98 o 
   3   0   6       59.02       53.38      2.51 o 
   4   0   6      325.43      383.65     16.57 o 
   5   0   6      109.44      138.39      6.04 o 
   6   0   6      514.57      515.60     12.18 o 
   7   0   6        0.24        4.32      2.81 o 
   8   0   6      307.01      322.58      5.59 o 
   9   0   6      326.25      350.57      7.81 o 
  10   0   6      850.68      751.26     13.04 o 
  11   0   6        1.20        2.45      2.83 o 
  12   0   6       60.48       66.32      3.55 o 
  13   0   6       40.21       41.81      2.85 o 
  14   0   6       17.82       17.20      2.34 o 
  15   0   6        0.28       -0.53      2.43 o 
 -19   1   6       30.46       29.21      1.42 o 
 -18   1   6       11.42       11.12      1.48 o 
 -17   1   6        0.68       -0.60      1.72 o 
 -16   1   6       52.04       43.03      2.23 o 
 -15   1   6       18.13       15.01      2.03 o 
 -14   1   6      177.49      166.83      3.60 o 
 -13   1   6       31.34       26.36      2.02 o 
 -12   1   6        9.65       10.93      1.62 o 
 -11   1   6        4.43        8.94      2.23 o 
 -10   1   6      318.90      321.75      4.89 o 
  -9   1   6       17.51       11.00      2.23 o 
  -8   1   6      181.88      222.97      5.60 o 
  -7   1   6      341.35      370.54      4.89 o 
  -6   1   6      539.11      549.13     11.06 o 
  -5   1   6      896.26      940.12      5.81 o 
  -4   1   6      793.27      887.33      8.85 o 
  -3   1   6      148.40      162.25      3.86 o 
  -2   1   6      598.44      541.81     14.26 o 
  -1   1   6     1561.72     1353.51     10.45 o 
   0   1   6      799.27      695.41      5.62 o 
   1   1   6     1330.46     1195.66      5.73 o 
   2   1   6      212.41      195.75      3.40 o 
   3   1   6     1666.70     1846.69     30.81 o 
   4   1   6       41.33       54.00      2.53 o 
   5   1   6       74.87       79.78      2.89 o 
   6   1   6      257.48      264.42      5.18 o 
   7   1   6      704.21      680.21      9.36 o 
   8   1   6      330.96      325.16      4.29 o 
   9   1   6      169.44      144.99      4.28 o 
  10   1   6       60.06       46.18      2.69 o 
  11   1   6       68.92       57.56      2.66 o 
  12   1   6       76.21       80.76      2.58 o 
  13   1   6       10.46        8.58      1.86 o 
  14   1   6        0.33        1.17      1.48 o 
  15   1   6        0.51        1.07      1.81 o 
 -19   2   6       14.98       17.73      1.57 o 
 -18   2   6       79.26       90.53      2.45 o 
 -17   2   6       71.02       73.63      2.26 o 
 -16   2   6       13.03       14.63      2.05 o 
 -15   2   6       38.27       35.13      2.42 o 
 -14   2   6     1204.35     1134.01      8.79 o 
 -13   2   6       68.82       60.90      2.31 o 
 -12   2   6      450.22      428.18      4.11 o 
 -11   2   6       43.60       46.82      3.15 o 
 -10   2   6      116.83      107.37      3.30 o 
  -9   2   6      547.31      600.63      7.47 o 
  -8   2   6      491.25      513.43     10.74 o 
  -7   2   6        4.77       10.12      1.81 o 
  -6   2   6     1206.50     1332.42      9.79 o 
  -5   2   6      189.78      187.63      4.22 o 
  -4   2   6      119.15      142.49      3.80 o 
  -3   2   6      661.91      649.64      8.27 o 
  -2   2   6      120.91      139.53      2.24 o 
  -1   2   6       15.67       20.35      1.84 o 
   0   2   6     2553.21     2592.40     45.60 o 
   1   2   6     3608.74     3825.68     42.59 o 
   2   2   6      136.82      118.65      2.22 o 
   3   2   6       23.81       23.93      2.67 o 
   4   2   6        1.71       -1.20      2.04 o 
   5   2   6      127.57      140.81      3.51 o 
   6   2   6        3.95        8.17      2.18 o 
   7   2   6       78.17       80.82      2.61 o 
   8   2   6       42.44       39.98      2.26 o 
   9   2   6       81.42       86.89      2.67 o 
  10   2   6      765.87      702.44      6.71 o 
  11   2   6        0.47        0.49      2.18 o 
  12   2   6       46.18       41.28      2.23 o 
  13   2   6        2.06        1.52      1.72 o 
  14   2   6       21.82       23.95      1.65 o 
  15   2   6        1.81        2.23      1.69 o 
 -19   3   6        7.38        7.11      1.50 o 
 -18   3   6       55.70       69.62      1.91 o 
 -17   3   6       38.33       39.58      2.04 o 
 -16   3   6      249.21      245.04      3.85 o 
 -15   3   6        5.42        3.91      1.91 o 
 -14   3   6      766.87      748.11     11.66 o 
 -13   3   6       16.48       10.74      1.89 o 
 -12   3   6      134.87      130.57      2.62 o 
 -11   3   6        6.66        4.18      1.70 o 
 -10   3   6      335.80      307.37      6.52 o 
  -9   3   6     1399.85     1453.84     12.64 o 
  -8   3   6     1234.16     1474.95     23.45 o 
  -7   3   6        7.31       11.02      1.57 o 
  -6   3   6      917.31      972.15      7.34 o 
  -5   3   6      268.10      312.78      4.44 o 
  -4   3   6     1043.48     1035.32     10.67 o 
  -3   3   6       25.69       17.77      2.91 o 
  -2   3   6     1261.33     1236.77      9.67 o 
  -1   3   6      274.85      295.95      8.52 o 
   0   3   6      626.71      642.58      7.49 o 
   1   3   6      410.27      460.49      6.03 o 
   2   3   6      182.61      179.23      3.27 o 
   3   3   6     1921.14     2023.68     33.85 o 
   4   3   6       16.44       19.54      1.76 o 
   5   3   6       34.08       37.30      2.23 o 
   6   3   6       55.61       61.68      2.60 o 
   7   3   6       17.22       12.71      1.89 o 
   8   3   6        0.16        0.29      2.01 o 
   9   3   6       19.21       19.09      2.32 o 
  10   3   6       46.57       57.18      2.72 o 
  11   3   6       38.82       35.58      2.21 o 
  12   3   6       56.06       56.64      2.30 o 
  13   3   6       11.49        7.20      1.70 o 
  14   3   6        1.67        3.14      1.40 o 
 -19   4   6        0.56       -0.43      1.59 o 
 -18   4   6      137.82      163.23      3.25 o 
 -17   4   6       16.53       16.46      1.63 o 
 -16   4   6       24.42       29.04      1.98 o 
 -15   4   6      123.00      125.41      2.90 o 
 -14   4   6      132.19      141.02      2.95 o 
 -13   4   6        5.25        3.05      1.88 o 
 -12   4   6      940.00      880.91      6.16 o 
 -11   4   6       10.49       10.95      1.77 o 
 -10   4   6     1206.14     1389.20     32.34 o 
  -9   4   6       15.60       20.24      2.12 o 
  -8   4   6        2.04        1.15      1.56 o 
  -7   4   6      120.36      100.25      2.21 o 
  -6   4   6     1851.33     1930.75     10.46 o 
  -5   4   6       43.30       42.46      2.57 o 
  -4   4   6      633.33      621.18     11.66 o 
  -3   4   6     1802.79     1904.37     33.24 o 
  -2   4   6     2699.80     2632.65     14.61 o 
  -1   4   6      824.44      795.02      8.43 o 
   0   4   6        9.52        7.73      3.35 o 
   1   4   6      250.28      242.30      4.39 o 
   2   4   6       41.90       56.54      2.14 o 
   3   4   6      180.75      217.42      3.10 o 
   4   4   6       29.34       36.34      1.80 o 
   5   4   6       43.59       45.87      2.42 o 
   6   4   6     1034.28     1035.48      7.87 o 
   7   4   6      362.49      362.41      5.89 o 
   8   4   6       62.77       65.26      2.74 o 
   9   4   6       10.23       13.37      2.32 o 
  10   4   6      205.30      196.31      3.69 o 
  11   4   6       90.24       80.49      2.56 o 
  12   4   6       90.24       91.48      2.51 o 
  13   4   6        8.46        5.75      1.39 o 
  14   4   6       15.92       16.25      1.43 o 
 -19   5   6        0.08       -0.31      1.42 o 
 -18   5   6      113.65      136.16      2.97 o 
 -17   5   6       15.39       16.16      2.01 o 
 -16   5   6        6.81        8.26      1.61 o 
 -15   5   6       29.49       31.44      2.09 o 
 -14   5   6      245.49      237.31      4.80 o 
 -13   5   6       25.61       26.20      2.05 o 
 -12   5   6      139.54      128.81      2.69 o 
 -11   5   6      252.18      255.75      5.26 o 
 -10   5   6      135.95      130.44      3.97 o 
  -9   5   6        0.69        0.07      2.11 o 
  -8   5   6     1922.01     2105.61     36.12 o 
  -7   5   6      297.31      295.76      3.21 o 
  -6   5   6      844.11      794.33      5.19 o 
  -5   5   6     2400.32     2599.64     13.94 o 
  -4   5   6      289.84      325.86      2.71 o 
  -3   5   6      885.66      795.04      8.70 o 
  -2   5   6        3.31        5.31      2.85 o 
  -1   5   6     1957.04     2159.11      9.80 o 
   0   5   6        0.14        2.77      1.47 o 
   1   5   6      191.70      129.93      3.78 o 
   2   5   6      253.34      242.49      3.74 o 
   3   5   6      189.35      215.06      4.22 o 
   4   5   6      680.86      724.32      7.69 o 
   5   5   6      161.38      148.35      4.16 o 
   6   5   6        4.40        4.60      2.03 o 
   7   5   6      275.79      257.33      5.53 o 
   8   5   6       40.61       33.26      2.38 o 
   9   5   6       44.73       36.06      2.46 o 
  10   5   6       14.10       15.22      2.02 o 
  11   5   6       10.49       13.61      2.05 o 
  12   5   6        4.38        4.08      1.75 o 
  13   5   6       25.34       23.14      1.62 o 
  14   5   6        8.55        7.66      1.23 o 
 -18   6   6       29.11       33.11      2.08 o 
 -17   6   6        4.27        3.94      1.64 o 
 -16   6   6       25.53       24.68      1.98 o 
 -15   6   6       59.05       58.87      2.52 o 
 -14   6   6       75.30       76.86      2.34 o 
 -13   6   6        0.13       -0.47      1.81 o 
 -12   6   6       75.97       78.27      2.46 o 
 -11   6   6      153.72      125.26      2.72 o 
 -10   6   6      210.35      239.97      4.20 o 
  -9   6   6       28.68       28.25      2.15 o 
  -8   6   6        2.30        2.02      1.76 o 
  -7   6   6      410.94      397.10      4.67 o 
  -6   6   6     1209.69     1213.29      9.15 o 
  -5   6   6      364.84      342.64      2.95 o 
  -4   6   6      572.64      616.94      3.47 o 
  -3   6   6      103.40      120.76      1.79 o 
  -2   6   6      109.02      115.39      2.06 o 
  -1   6   6      866.61      881.24      9.23 o 
   0   6   6        3.00        2.62      1.55 o 
   1   6   6      730.76      779.96     12.25 o 
   2   6   6      447.21      483.26      9.37 o 
   3   6   6      304.47      317.44      5.12 o 
   4   6   6        0.54        2.00      2.03 o 
   5   6   6       85.21       70.53      2.47 o 
   6   6   6      751.11      724.51      8.29 o 
   7   6   6      345.92      352.23      7.32 o 
   8   6   6        6.15        7.00      1.86 o 
   9   6   6        4.85        2.49      1.91 o 
  10   6   6        0.00       -0.28      2.08 o 
  11   6   6        6.49        3.12      1.82 o 
  12   6   6      127.28      123.52      2.94 o 
  13   6   6        0.81        0.92      1.47 o 
  14   6   6        0.10       -0.56      1.38 o 
 -18   7   6       12.86       15.41      1.39 o 
 -17   7   6       10.88        8.03      1.96 o 
 -16   7   6        2.20        3.92      2.12 o 
 -15   7   6        0.00        0.27      2.07 o 
 -14   7   6       10.41       10.40      2.10 o 
 -13   7   6       81.65       88.12      2.66 o 
 -12   7   6      478.63      467.27     10.90 o 
 -11   7   6       29.57       20.36      1.86 o 
 -10   7   6       55.93       49.53      1.74 o 
  -9   7   6       22.83       20.47      1.75 o 
  -8   7   6        2.85        8.42      1.80 o 
  -7   7   6       42.86       52.41      1.67 o 
  -6   7   6      839.39      861.65      9.16 o 
  -5   7   6      797.52      743.60      4.17 o 
  -4   7   6      232.36      222.33      2.47 o 
  -3   7   6      231.07      236.56      2.77 o 
  -2   7   6       38.42       39.91      1.75 o 
  -1   7   6     1286.08     1297.16      6.02 o 
   0   7   6       28.08       19.46      1.69 o 
   1   7   6        0.34        2.01      1.61 o 
   2   7   6        9.96       14.76      1.84 o 
   3   7   6      318.97      316.74      5.49 o 
   4   7   6      309.23      328.72      5.12 o 
   5   7   6       95.54       93.13      2.25 o 
   6   7   6       58.65       57.91      1.93 o 
   7   7   6        0.02        1.22      2.02 o 
   8   7   6       27.91       26.80      1.99 o 
   9   7   6       78.06       76.11      2.54 o 
  10   7   6       22.01       19.49      2.00 o 
  11   7   6      103.10      104.17      2.56 o 
  12   7   6      107.02      112.72      2.46 o 
  13   7   6        0.89        0.94      1.27 o 
 -18   8   6        0.02        0.93      1.27 o 
 -17   8   6        0.73        1.83      1.47 o 
 -16   8   6        1.68        3.05      1.88 o 
 -15   8   6       23.68       27.31      2.81 o 
 -14   8   6       13.12       10.50      2.28 o 
 -13   8   6        8.87        9.93      1.81 o 
 -12   8   6        2.07        4.45      1.76 o 
 -11   8   6      119.79      116.95      2.65 o 
 -10   8   6      666.09      638.44     10.29 o 
  -9   8   6       18.24       18.81      2.01 o 
  -8   8   6       15.92       13.03      1.73 o 
  -7   8   6        0.05        2.33      1.83 o 
  -6   8   6      651.11      670.65     11.40 o 
  -5   8   6      276.79      294.23      3.06 o 
  -4   8   6      374.37      394.56      3.86 o 
  -3   8   6        0.02        1.83      1.49 o 
  -2   8   6      208.60      207.15      2.69 o 
  -1   8   6       35.72       31.65      1.86 o 
   0   8   6        4.56        6.41      1.61 o 
   1   8   6       75.21       68.95      2.13 o 
   2   8   6       80.21       82.80      2.71 o 
   3   8   6        1.62        0.35      1.39 o 
   4   8   6       27.56       30.51      1.75 o 
   5   8   6      239.58      217.79      2.99 o 
   6   8   6       26.80       22.49      1.66 o 
   7   8   6      334.53      338.75      9.18 o 
   8   8   6       23.77       31.35      2.08 o 
   9   8   6       56.42       56.50      2.37 o 
  10   8   6       30.87       41.11      2.24 o 
  11   8   6       50.84       46.90      2.52 o 
  12   8   6        1.90        2.98      1.47 o 
  13   8   6        0.21       -0.46      1.37 o 
 -17   9   6        0.04        1.36      1.42 o 
 -16   9   6       13.22       14.92      1.88 o 
 -15   9   6       12.95       13.46      1.92 o 
 -14   9   6        5.38        7.27      2.20 o 
 -13   9   6        1.71        2.15      1.92 o 
 -12   9   6      103.56      106.50      4.74 o 
 -11   9   6        0.89        1.53      2.25 o 
 -10   9   6        1.64        0.92      2.04 o 
  -9   9   6      229.49      253.12      4.01 o 
  -8   9   6      251.62      231.97      3.39 o 
  -7   9   6        0.40        1.66      1.48 o 
  -6   9   6      185.75      204.79      4.21 o 
  -5   9   6     1288.21     1265.15     19.11 o 
  -4   9   6      140.53      130.47      2.68 o 
  -3   9   6        8.67        8.68      1.50 o 
  -2   9   6      245.44      225.37      2.78 o 
  -1   9   6       18.34       16.21      1.83 o 
   0   9   6       51.99       52.76      2.75 o 
   1   9   6      266.44      266.31      4.72 o 
   2   9   6       27.44       21.67      1.42 o 
   3   9   6        0.00       -1.18      1.43 o 
   4   9   6        4.85        3.39      1.65 o 
   5   9   6        0.00        0.12      1.77 o 
   6   9   6       59.00       61.12      1.96 o 
   7   9   6        0.93        0.75      1.71 o 
   8   9   6       56.88       63.93      2.43 o 
   9   9   6        2.49        2.85      1.86 o 
  10   9   6        9.39       10.38      1.87 o 
  11   9   6       11.67       10.53      1.78 o 
  12   9   6        0.06       -0.03      1.45 o 
 -17  10   6        0.00        0.00      2.36 o 
 -16  10   6       11.85        9.01      1.48 o 
 -15  10   6       36.50       29.21      2.19 o 
 -14  10   6        5.70        2.94      1.61 o 
 -13  10   6       12.00       10.15      1.76 o 
 -12  10   6       74.07       73.81      2.40 o 
 -11  10   6        2.76        5.19      2.08 o 
 -10  10   6       19.49       16.34      2.29 o 
  -9  10   6      570.01      492.54      4.87 o 
  -8  10   6       22.67       24.05      2.07 o 
  -7  10   6       59.62       49.06      1.94 o 
  -6  10   6        1.60        2.84      1.57 o 
  -5  10   6      467.78      445.44      5.79 o 
  -4  10   6      417.43      396.31      5.01 o 
  -3  10   6      270.07      248.93      2.12 o 
  -2  10   6      377.37      376.21      4.34 o 
  -1  10   6      273.98      280.88      3.68 o 
   0  10   6      374.46      331.99      3.89 o 
   1  10   6       58.70       50.40      1.58 o 
   2  10   6       58.07       58.76      1.79 o 
   3  10   6      455.59      422.09      5.31 o 
   4  10   6       54.07       57.53      2.05 o 
   5  10   6        1.61        3.76      1.63 o 
   6  10   6       34.90       32.23      1.86 o 
   7  10   6       72.97       71.37      2.43 o 
   8  10   6       69.59       65.89      2.35 o 
   9  10   6        8.69        7.31      2.00 o 
  10  10   6        0.07        0.25      1.53 o 
  11  10   6        0.91       -0.43      1.85 o 
  12  10   6        0.50        1.80      1.22 o 
 -16  11   6        4.46        4.80      1.46 o 
 -15  11   6        0.02        0.43      1.38 o 
 -14  11   6       40.66       38.01      2.20 o 
 -13  11   6       29.09       30.77      1.81 o 
 -12  11   6        0.19        1.38      2.11 o 
 -11  11   6        7.75        8.32      2.43 o 
 -10  11   6        0.37        2.00      2.37 o 
  -9  11   6      115.81      117.05      3.17 o 
  -8  11   6       27.43       22.66      1.94 o 
  -7  11   6       12.70       12.45      1.63 o 
  -6  11   6       98.36       95.62      2.16 o 
  -5  11   6       38.97       44.79      1.76 o 
  -4  11   6       35.79       35.26      1.58 o 
  -3  11   6       35.93       33.01      1.42 o 
  -2  11   6      279.86      268.60      2.74 o 
  -1  11   6      281.08      255.21      2.52 o 
   0  11   6      278.87      281.84      3.97 o 
   1  11   6        6.58        8.19      1.44 o 
   2  11   6       85.87       69.59      2.00 o 
   3  11   6       17.51       17.74      1.54 o 
   4  11   6       35.64       35.98      1.77 o 
   5  11   6       27.56       22.54      1.71 o 
   6  11   6        6.08        7.93      1.90 o 
   7  11   6       76.69       67.57      2.25 o 
   8  11   6       11.29       11.89      1.65 o 
   9  11   6        0.53        1.48      1.55 o 
  10  11   6        0.01       -0.27      1.42 o 
  11  11   6       25.25       26.10      1.48 o 
 -15  12   6        1.46        0.77      1.56 o 
 -14  12   6        5.54        3.10      1.67 o 
 -13  12   6        6.40        3.36      1.56 o 
 -12  12   6        0.77        2.17      1.76 o 
 -11  12   6       63.44       59.86      2.35 o 
 -10  12   6        4.65        7.40      2.04 o 
  -9  12   6      144.53      141.49      3.30 o 
  -8  12   6      169.91      150.10      2.53 o 
  -7  12   6       99.06       85.79      2.11 o 
  -6  12   6       30.06       23.65      1.83 o 
  -5  12   6      915.38      814.60      5.05 o 
  -4  12   6       53.76       46.23      1.75 o 
  -3  12   6      344.00      314.97      2.82 o 
  -2  12   6       80.33       74.83      1.59 o 
  -1  12   6        4.39        5.26      1.20 o 
   0  12   6      143.52      122.00      2.05 o 
   1  12   6       34.63       44.82      1.69 o 
   2  12   6      377.37      335.73      3.14 o 
   3  12   6       63.84       50.85      1.83 o 
   4  12   6      133.60      125.42      2.30 o 
   5  12   6       89.68       85.48      2.13 o 
   6  12   6       68.12       63.87      2.02 o 
   7  12   6       46.48       44.38      1.79 o 
   8  12   6        5.89        6.24      1.35 o 
   9  12   6        0.01       -0.34      1.37 o 
  10  12   6        0.33        0.51      1.52 o 
  11  12   6        1.78        1.98      2.09 o 
 -14  13   6       29.89       32.34      1.68 o 
 -13  13   6        0.01        1.15      1.55 o 
 -12  13   6       12.62       11.62      1.52 o 
 -11  13   6        7.10       10.20      1.61 o 
 -10  13   6       16.71       17.49      1.79 o 
  -9  13   6       71.25       66.56      2.07 o 
  -8  13   6       37.67       38.00      1.93 o 
  -7  13   6       70.36       72.06      2.31 o 
  -6  13   6        0.46        0.05      1.61 o 
  -5  13   6       14.63       15.06      1.55 o 
  -4  13   6       55.57       49.07      1.75 o 
  -3  13   6        2.41        1.35      1.34 o 
  -2  13   6       42.91       39.94      1.59 o 
  -1  13   6        5.05        5.35      1.22 o 
   0  13   6      109.06       93.00      1.83 o 
   1  13   6      386.06      359.74      3.75 o 
   2  13   6       24.21       23.05      1.58 o 
   3  13   6        2.24        4.33      1.52 o 
   4  13   6        0.87        2.38      1.55 o 
   5  13   6       35.71       32.52      1.68 o 
   6  13   6        1.03        2.12      1.69 o 
   7  13   6        4.00        1.70      1.51 o 
   8  13   6        0.32       -1.12      1.28 o 
   9  13   6        3.71        0.33      1.51 o 
  10  13   6        0.00       -0.80      2.10 o 
 -13  14   6       97.25      110.10      1.73 o 
 -12  14   6       11.61        9.54      1.54 o 
 -11  14   6        4.57        7.74      1.54 o 
 -10  14   6       24.06       24.15      1.50 o 
  -9  14   6        3.62        3.68      1.39 o 
  -8  14   6        4.65        7.50      1.51 o 
  -7  14   6        2.90        2.04      1.65 o 
  -6  14   6        5.56        7.23      1.70 o 
  -5  14   6      103.10      109.87      2.28 o 
  -4  14   6      167.36      163.21      2.40 o 
  -3  14   6       22.88       26.27      1.58 o 
  -2  14   6        0.22        0.80      1.45 o 
  -1  14   6        0.12        0.75      1.48 o 
   0  14   6       37.54       31.36      1.50 o 
   1  14   6        0.00        0.41      1.34 o 
   2  14   6        0.00        0.75      1.36 o 
   3  14   6        1.47        1.42      1.38 o 
   4  14   6        0.49        0.39      1.38 o 
   5  14   6        2.10        0.27      1.49 o 
   6  14   6       44.88       41.43      1.63 o 
   7  14   6       12.95       17.03      1.45 o 
   8  14   6        0.11        0.80      1.49 o 
 -12  15   6        2.28        2.50      1.27 o 
 -11  15   6       55.15       54.48      1.61 o 
 -10  15   6        6.47        7.13      1.24 o 
  -9  15   6        0.46        1.31      1.21 o 
  -8  15   6      133.80      142.57      2.29 o 
  -7  15   6        1.20        2.86      1.51 o 
  -6  15   6       38.68       39.17      1.78 o 
  -5  15   6       35.31       37.41      1.71 o 
  -4  15   6        1.40        2.00      1.38 o 
  -3  15   6       57.16       61.75      1.78 o 
  -2  15   6        0.04        0.74      1.49 o 
  -1  15   6       45.03       42.63      1.76 o 
   0  15   6        0.04        1.40      1.45 o 
   1  15   6       50.36       46.61      1.65 o 
   2  15   6        0.01        0.17      1.20 o 
   3  15   6        0.03        0.48      1.34 o 
   4  15   6       67.19       63.45      1.68 o 
   5  15   6        0.11        1.27      1.25 o 
   6  15   6       53.04       55.20      2.66 o 
   7  15   6        3.53        2.90      1.23 o 
 -11  16   6        1.84        4.02      1.55 o 
 -10  16   6        2.94        2.48      1.46 o 
  -9  16   6       46.99       50.31      1.85 o 
  -8  16   6       68.61       76.36      1.95 o 
  -7  16   6        9.67       12.74      1.47 o 
  -6  16   6        4.54        3.93      1.29 o 
  -5  16   6       16.73       11.82      1.54 o 
  -4  16   6        5.53        5.32      1.43 o 
  -3  16   6       12.05       14.30      1.55 o 
  -2  16   6        5.99        6.06      1.51 o 
  -1  16   6        0.03        2.25      1.39 o 
   0  16   6       22.93       19.19      1.43 o 
   1  16   6       67.29       77.78      1.76 o 
   2  16   6       14.66       15.72      1.54 o 
   3  16   6        2.91        2.28      1.38 o 
   4  16   6        1.09        0.64      2.18 o 
   5  16   6        8.91        6.14      1.89 o 
   6  16   6        7.67        8.43      1.98 o 
  -9  17   6        0.67        0.83      1.56 o 
  -8  17   6       31.37       31.73      2.46 o 
  -7  17   6        0.91        0.55      1.46 o 
  -6  17   6        0.36        1.95      1.91 o 
  -5  17   6        0.15        0.64      1.96 o 
  -4  17   6        0.84        1.80      1.51 o 
  -3  17   6        3.19        5.02      1.48 o 
  -2  17   6       10.93       12.29      1.29 o 
  -1  17   6        5.71        8.06      1.25 o 
   0  17   6        5.12        5.59      1.83 o 
   1  17   6        3.16        3.21      2.59 o 
   2  17   6       19.01       17.71      2.17 o 
   3  17   6       40.77       42.21      2.96 o 
   4  17   6       24.56       33.38      2.31 o 
  -6  18   6       10.97       16.76      2.72 o 
  -5  18   6        7.41       11.12      2.10 o 
  -4  18   6        1.89        1.11      2.12 o 
  -3  18   6       42.73       62.62      2.94 o 
  -2  18   6        4.41        7.66      2.21 o 
  -1  18   6        4.99        4.01      1.88 o 
   0  18   6        0.07       -0.65      2.40 o 
   1  18   6        0.03       -0.80      1.87 o 
 -19   1   7        0.60        1.13      1.07 o 
 -18   1   7       32.01       28.07      1.63 o 
 -17   1   7      321.68      324.07      4.28 o 
 -16   1   7      326.93      308.47      3.76 o 
 -15   1   7      208.19      198.34      3.61 o 
 -14   1   7      210.46      183.05      3.89 o 
 -13   1   7     1588.11     1424.49      9.36 o 
 -12   1   7      777.15      691.19      7.85 o 
 -11   1   7       19.64       21.04      1.99 o 
 -10   1   7       25.60       37.57      2.67 o 
  -9   1   7     1017.84      996.24     14.16 o 
  -8   1   7      380.38      516.34      6.23 o 
  -7   1   7       16.00       14.09      1.59 o 
  -6   1   7      159.99      174.97      3.45 o 
  -5   1   7      528.14      516.03      7.52 o 
  -4   1   7      491.18      513.58      7.51 o 
  -3   1   7      470.11      435.43      5.00 o 
  -2   1   7      722.61      792.91      7.76 o 
  -1   1   7      204.00      194.56      4.97 o 
   0   1   7      424.16      471.22      9.44 o 
   1   1   7      422.08      382.14      5.18 o 
   2   1   7      138.62      118.13      2.24 o 
   3   1   7       41.18       45.62      2.03 o 
   4   1   7       28.36       52.05      3.69 o 
   5   1   7       66.68       58.49      3.40 o 
   6   1   7       21.18       23.67      2.28 o 
   7   1   7       16.20        9.64      2.24 o 
   8   1   7      333.27      336.82      8.66 o 
   9   1   7      214.68      218.50      7.05 o 
  10   1   7       59.05       52.42      2.65 o 
  11   1   7       63.87       60.34      2.39 o 
  12   1   7      159.39      168.74      2.82 o 
  13   1   7        1.90        4.74      1.50 o 
  14   1   7        0.61        0.24      1.35 o 
 -19   2   7       22.57       24.24      1.29 o 
 -18   2   7       16.37       14.05      1.48 o 
 -17   2   7       50.37       50.41      2.07 o 
 -16   2   7        0.00        1.19      1.96 o 
 -15   2   7       70.46       72.95      2.48 o 
 -14   2   7      654.39      625.96     12.49 o 
 -13   2   7      123.94      112.94      2.93 o 
 -12   2   7        0.02        1.71      1.78 o 
 -11   2   7       20.78       24.90      1.75 o 
 -10   2   7      622.99      637.03     12.25 o 
  -9   2   7      382.38      395.32     13.90 o 
  -8   2   7      103.88      120.57      2.80 o 
  -7   2   7      204.76      252.74      5.47 o 
  -6   2   7     1829.55     2092.40     12.76 o 
  -5   2   7      602.87      730.97      9.67 o 
  -4   2   7      580.91      608.71      7.69 o 
  -3   2   7       89.74       93.86      3.20 o 
  -2   2   7     3592.59     3614.91     36.05 o 
  -1   2   7      397.08      394.41      6.42 o 
   0   2   7      188.13      183.95      3.06 o 
   1   2   7       27.45       22.98      1.81 o 
   2   2   7       22.03       24.64      1.58 o 
   3   2   7      116.90       99.22      2.86 o 
   4   2   7      336.43      347.88      6.01 o 
   5   2   7      137.24      135.90      3.14 o 
   6   2   7      107.17      122.60      3.25 o 
   7   2   7       21.81       19.28      2.27 o 
   8   2   7       66.42       74.11      2.62 o 
   9   2   7       32.70       40.13      2.33 o 
  10   2   7      105.65       92.22      2.94 o 
  11   2   7       98.82       97.54      2.84 o 
  12   2   7      118.91      118.73      2.51 o 
  13   2   7        3.46        2.09      1.40 o 
  14   2   7        5.47        4.36      1.30 o 
 -19   3   7        5.42        8.18      1.48 o 
 -18   3   7       46.32       48.90      1.64 o 
 -17   3   7        0.58        0.91      1.59 o 
 -16   3   7      241.92      243.57      5.20 o 
 -15   3   7       79.90       82.66      2.44 o 
 -14   3   7       19.01       20.24      1.89 o 
 -13   3   7     1660.96     1541.80     14.68 o 
 -12   3   7        0.03        0.83      1.92 o 
 -11   3   7      183.92      182.26      3.12 o 
 -10   3   7       30.84       24.80      2.68 o 
  -9   3   7      276.25      286.31     10.70 o 
  -8   3   7       43.89       69.23      2.54 o 
  -7   3   7        0.26       -0.18      1.54 o 
  -6   3   7      235.57      230.77      4.32 o 
  -5   3   7       56.35       55.78      5.98 o 
  -4   3   7      520.09      568.40     17.63 o 
  -3   3   7      466.46      456.17      6.60 o 
  -2   3   7      358.28      327.52      5.85 o 
  -1   3   7      347.26      320.44     10.81 o 
   0   3   7      489.75      551.09      6.31 o 
   1   3   7      510.22      585.36      7.04 o 
   2   3   7      154.53      163.51      2.38 o 
   3   3   7      883.20      889.37      6.75 o 
   4   3   7      301.99      301.85      3.43 o 
   5   3   7      114.25      133.15      5.42 o 
   6   3   7       20.19       18.76      2.06 o 
   7   3   7        2.51        3.13      1.93 o 
   8   3   7       64.86       61.61      2.44 o 
   9   3   7       99.90       98.62      3.44 o 
  10   3   7       39.30       30.90      2.41 o 
  11   3   7       16.14       19.46      1.93 o 
  12   3   7       31.32       27.43      1.97 o 
  13   3   7        0.57        0.44      1.27 o 
  14   3   7        2.03        2.29      1.72 o 
 -19   4   7       70.53       95.29      3.13 o 
 -18   4   7        0.72        3.05      1.43 o 
 -17   4   7       18.05       18.14      1.53 o 
 -16   4   7        0.38        1.19      1.66 o 
 -15   4   7        4.48        4.64      1.61 o 
 -14   4   7       54.36       51.33      2.19 o 
 -13   4   7        3.37        3.05      1.98 o 
 -12   4   7       47.59       47.45      2.38 o 
 -11   4   7        0.72        1.59      1.75 o 
 -10   4   7        7.34        6.34      1.99 o 
  -9   4   7       36.76       36.11      2.23 o 
  -8   4   7      339.30      356.99      4.18 o 
  -7   4   7      838.76      913.42     11.32 o 
  -6   4   7       14.46       15.76      1.52 o 
  -5   4   7       27.76       40.51      2.09 o 
  -4   4   7      200.10      152.11      2.71 o 
  -3   4   7      707.47      784.39      6.04 o 
  -2   4   7      738.94      799.63      5.39 o 
  -1   4   7      841.81      939.95      7.14 o 
   0   4   7      107.61      109.66      1.96 o 
   1   4   7      155.73      134.97      2.13 o 
   2   4   7      650.85      682.97      8.40 o 
   3   4   7       84.14       82.51      2.67 o 
   4   4   7       20.33       16.52      2.32 o 
   5   4   7       12.67        8.92      1.69 o 
   6   4   7      118.99      104.15      3.06 o 
   7   4   7      266.35      261.64      4.72 o 
   8   4   7       40.41       31.23      2.36 o 
   9   4   7       89.70       88.39      2.86 o 
  10   4   7       42.88       44.72      2.30 o 
  11   4   7      128.60      149.92      2.93 o 
  12   4   7       73.41       88.70      2.27 o 
  13   4   7        6.76        6.44      1.22 o 
  14   4   7        3.29        1.37      2.18 o 
 -19   5   7        6.63        8.65      1.40 o 
 -18   5   7        7.41       10.90      1.98 o 
 -17   5   7       31.76       38.39      2.01 o 
 -16   5   7       51.30       52.36      1.96 o 
 -15   5   7        9.18        7.59      1.76 o 
 -14   5   7       21.03       23.81      1.98 o 
 -13   5   7       15.38       14.99      2.12 o 
 -12   5   7       24.80       20.97      2.14 o 
 -11   5   7      953.86      889.64     10.55 o 
 -10   5   7      272.22      286.04      4.56 o 
  -9   5   7        4.26        6.57      2.05 o 
  -8   5   7       77.58       90.06      2.42 o 
  -7   5   7       87.70       95.88      2.11 o 
  -6   5   7      132.85      134.61      2.59 o 
  -5   5   7      160.72      180.54      2.43 o 
  -4   5   7        2.43        2.36      1.45 o 
  -3   5   7       21.54       22.31      1.41 o 
  -2   5   7      790.09      867.43      5.56 o 
  -1   5   7      172.65      181.95      2.93 o 
   0   5   7       44.67       49.11      1.60 o 
   1   5   7       18.74       22.95      1.62 o 
   2   5   7      517.80      581.78      8.38 o 
   3   5   7      230.10      250.95      4.53 o 
   4   5   7      288.82      276.25      4.41 o 
   5   5   7      764.45      737.63      7.89 o 
   6   5   7       68.47       59.44      2.43 o 
   7   5   7        3.38        3.01      2.10 o 
   8   5   7        7.76        4.03      2.02 o 
   9   5   7       14.01       12.00      2.01 o 
  10   5   7       22.81       14.30      2.08 o 
  11   5   7        7.38        5.58      1.81 o 
  12   5   7        0.28        1.46      1.37 o 
  13   5   7        1.44        6.52      1.66 o 
 -18   6   7        0.17        1.59      1.63 o 
 -17   6   7       15.59       15.35      1.84 o 
 -16   6   7        0.65        0.63      2.09 o 
 -15   6   7        3.24        4.10      1.76 o 
 -14   6   7       87.01       77.68      2.38 o 
 -13   6   7      138.97      123.89      3.50 o 
 -12   6   7      572.55      539.11     10.89 o 
 -11   6   7      139.87      120.05      2.79 o 
 -10   6   7      136.98      151.38      2.54 o 
  -9   6   7       85.05       72.07      2.16 o 
  -8   6   7      763.39      780.07     14.64 o 
  -7   6   7      495.13      535.75      9.17 o 
  -6   6   7        4.61        6.95      1.70 o 
  -5   6   7      420.41      431.76      3.46 o 
  -4   6   7       20.89       20.69      1.56 o 
  -3   6   7       43.08       32.39      1.70 o 
  -2   6   7       22.79       22.02      1.66 o 
  -1   6   7     1223.17     1185.66      5.88 o 
   0   6   7      372.79      388.10      4.34 o 
   1   6   7      258.14      253.98      3.15 o 
   2   6   7      264.89      290.45      5.35 o 
   3   6   7       19.34       13.17      2.65 o 
   4   6   7      129.54      121.71      2.21 o 
   5   6   7       89.78       93.30      2.22 o 
   6   6   7      233.70      218.69      4.16 o 
   7   6   7       40.43       39.19      2.41 o 
   8   6   7       47.98       58.01      2.29 o 
   9   6   7      425.88      428.24     13.95 o 
  10   6   7      138.05      139.00      2.72 o 
  11   6   7        2.65        3.81      1.65 o 
  12   6   7        6.65        6.49      1.64 o 
  13   6   7        8.02        3.60      1.64 o 
 -18   7   7        9.72       10.28      1.32 o 
 -17   7   7        5.02        6.29      1.76 o 
 -16   7   7       30.55       34.80      2.78 o 
 -15   7   7        3.90        2.88      1.85 o 
 -14   7   7      485.77      453.19      5.37 o 
 -13   7   7      286.48      258.15      4.90 o 
 -12   7   7      104.08      108.62      3.15 o 
 -11   7   7       33.57       25.85      1.90 o 
 -10   7   7       88.67       93.38      2.43 o 
  -9   7   7      948.35      911.46     10.46 o 
  -8   7   7      155.48      173.20      3.56 o 
  -7   7   7      778.94      845.63     18.42 o 
  -6   7   7     1143.82     1113.58     13.11 o 
  -5   7   7      113.27       98.56      2.33 o 
  -4   7   7     1473.13     1450.50      6.47 o 
  -3   7   7        6.31        6.70      1.61 o 
  -2   7   7     1392.63     1362.02      6.47 o 
  -1   7   7      205.84      187.90      2.59 o 
   0   7   7       83.75       96.87      2.39 o 
   1   7   7       32.49       37.69      2.07 o 
   2   7   7       12.36       12.78      1.63 o 
   3   7   7       11.80       12.68      1.81 o 
   4   7   7       81.70       77.94      2.26 o 
   5   7   7      233.51      208.36      2.84 o 
   6   7   7        5.44        6.61      1.80 o 
   7   7   7        7.25        4.38      2.10 o 
   8   7   7       13.69       12.96      2.17 o 
   9   7   7      252.06      285.34      4.56 o 
  10   7   7        4.16        4.92      1.83 o 
  11   7   7        3.58        7.07      1.96 o 
  12   7   7       27.44       27.08      1.99 o 
  13   7   7       37.28       27.12      3.32 o 
 -18   8   7       23.73       20.93      2.31 o 
 -17   8   7       12.02       11.39      1.48 o 
 -16   8   7       44.92       42.36      2.02 o 
 -15   8   7        0.58        1.89      2.22 o 
 -14   8   7      204.71      191.95      4.11 o 
 -13   8   7       80.39       70.16      2.88 o 
 -12   8   7       83.34       92.27      4.08 o 
 -11   8   7      250.88      242.88      3.66 o 
 -10   8   7      183.26      156.71      3.26 o 
  -9   8   7       15.03       14.46      2.16 o 
  -8   8   7      261.23      253.01      3.55 o 
  -7   8   7        7.78        7.49      1.55 o 
  -6   8   7       28.99       33.29      1.77 o 
  -5   8   7       31.40       27.86      1.99 o 
  -4   8   7        0.04        0.53      1.78 o 
  -3   8   7      197.81      201.02      2.90 o 
  -2   8   7      190.84      214.01      4.27 o 
  -1   8   7       18.37       14.12      1.69 o 
   0   8   7        2.97        2.14      2.20 o 
   1   8   7       44.91       47.73      1.71 o 
   2   8   7      168.80      178.82      3.26 o 
   3   8   7       10.07       10.39      1.48 o 
   4   8   7      138.28      137.73      2.63 o 
   5   8   7      158.01      139.87      2.55 o 
   6   8   7       62.84       65.34      2.38 o 
   7   8   7        0.46        1.03      2.06 o 
   8   8   7        2.78        3.89      1.85 o 
   9   8   7       98.75      103.30      2.59 o 
  10   8   7       23.68       31.64      2.19 o 
  11   8   7       24.97       31.04      2.29 o 
  12   8   7        0.57        0.99      1.45 o 
 -17   9   7        8.57       10.06      1.13 o 
 -16   9   7        0.13        0.23      1.67 o 
 -15   9   7        0.66        0.35      1.77 o 
 -14   9   7       17.14       16.66      2.11 o 
 -13   9   7        8.00        8.73      1.82 o 
 -12   9   7        0.24       -1.10      2.32 o 
 -11   9   7        5.69        7.56      2.23 o 
 -10   9   7       42.42       31.36      2.80 o 
  -9   9   7      375.57      370.03      6.44 o 
  -8   9   7     1216.96     1191.76     19.62 o 
  -7   9   7       40.46       35.09      1.71 o 
  -6   9   7       45.57       54.32      1.76 o 
  -5   9   7      211.17      185.77      2.34 o 
  -4   9   7      206.05      196.55      2.98 o 
  -3   9   7        0.36        3.30      1.22 o 
  -2   9   7       14.13       15.24      1.26 o 
  -1   9   7      727.61      708.73      6.86 o 
   0   9   7      185.41      168.16      2.40 o 
   1   9   7       42.48       43.92      1.47 o 
   2   9   7      149.24      142.70      2.69 o 
   3   9   7      121.98      110.28      2.42 o 
   4   9   7        9.55       10.34      1.68 o 
   5   9   7        7.62        6.38      1.61 o 
   6   9   7        1.67        3.31      1.85 o 
   7   9   7       77.35       86.25      2.33 o 
   8   9   7       14.10       24.01      1.86 o 
   9   9   7       19.04       16.06      1.89 o 
  10   9   7        0.02        0.92      2.08 o 
  11   9   7        0.05        0.83      1.54 o 
  12   9   7       28.67       27.19      3.45 o 
 -16  10   7        0.66        3.26      1.29 o 
 -15  10   7       20.97       21.48      1.68 o 
 -14  10   7       32.66       35.27      2.15 o 
 -13  10   7        5.55        9.73      1.77 o 
 -12  10   7        3.25        2.69      2.31 o 
 -11  10   7        8.04        7.89      2.49 o 
 -10  10   7      132.59      122.63      3.05 o 
  -9  10   7      161.06      148.57      2.99 o 
  -8  10   7       38.46       44.99      2.12 o 
  -7  10   7       50.77       62.52      1.89 o 
  -6  10   7      577.55      510.63      8.02 o 
  -5  10   7       33.21       30.17      1.45 o 
  -4  10   7       87.46       80.12      1.65 o 
  -3  10   7       27.22       29.44      1.31 o 
  -2  10   7       26.32       26.39      1.25 o 
  -1  10   7        1.19        2.08      1.15 o 
   0  10   7       14.44       12.38      1.28 o 
   1  10   7        2.00        2.13      1.28 o 
   2  10   7       31.45       38.49      1.64 o 
   3  10   7      542.49      519.16      6.00 o 
   4  10   7       31.58       27.82      1.68 o 
   5  10   7       12.62        8.35      1.44 o 
   6  10   7        0.92        0.67      1.58 o 
   7  10   7       66.97       61.20      2.18 o 
   8  10   7        3.45        5.59      1.59 o 
   9  10   7        0.24        0.40      1.78 o 
  10  10   7      104.49      104.60      3.63 o 
  11  10   7        0.66        2.06      1.13 o 
 -16  11   7       30.11       33.62      1.69 o 
 -15  11   7        0.24        1.35      1.34 o 
 -14  11   7        0.69        2.28      1.65 o 
 -13  11   7        0.01        0.46      1.90 o 
 -12  11   7       28.84       32.32      2.22 o 
 -11  11   7       63.59       56.80      2.64 o 
 -10  11   7       13.94       14.90      1.91 o 
  -9  11   7       20.32       22.74      2.07 o 
  -8  11   7      489.79      453.09      4.79 o 
  -7  11   7       16.41       14.32      1.68 o 
  -6  11   7        9.34        9.80      1.55 o 
  -5  11   7       48.51       46.43      1.54 o 
  -4  11   7       60.91       54.69      1.57 o 
  -3  11   7      119.88      113.35      1.81 o 
  -2  11   7      134.86      137.71      1.85 o 
  -1  11   7       41.05       37.29      1.40 o 
   0  11   7        5.56        1.66      1.28 o 
   1  11   7      201.46      172.01      2.38 o 
   2  11   7        2.62        5.50      1.45 o 
   3  11   7      204.75      186.78      2.48 o 
   4  11   7        0.53        2.18      1.46 o 
   5  11   7       59.96       49.63      1.73 o 
   6  11   7       61.72       64.31      2.02 o 
   7  11   7        2.85        6.47      1.53 o 
   8  11   7        1.22        0.19      1.45 o 
   9  11   7        5.95        6.98      1.68 o 
  10  11   7       21.50       19.99      1.64 o 
 -15  12   7        0.72        1.68      1.23 o 
 -14  12   7       77.26       81.91      2.09 o 
 -13  12   7        3.14        4.21      1.47 o 
 -12  12   7        2.55        3.40      1.80 o 
 -11  12   7        2.67        1.91      1.88 o 
 -10  12   7        0.65       -0.36      1.72 o 
  -9  12   7        0.95        1.02      1.52 o 
  -8  12   7       57.06       53.30      1.90 o 
  -7  12   7        0.00        0.51      1.42 o 
  -6  12   7       38.85       48.25      1.80 o 
  -5  12   7       10.84       10.55      1.50 o 
  -4  12   7       32.20       28.91      1.43 o 
  -3  12   7       18.61       14.18      1.43 o 
  -2  12   7      408.31      358.10      3.70 o 
  -1  12   7        6.55        5.11      1.23 o 
   0  12   7      108.56      111.52      1.89 o 
   1  12   7       16.85       18.02      1.42 o 
   2  12   7      107.40      109.54      1.99 o 
   3  12   7        0.32        2.72      1.46 o 
   4  12   7        4.35        4.01      1.48 o 
   5  12   7       18.27       20.90      1.57 o 
   6  12   7       55.72       55.82      1.86 o 
   7  12   7        0.00       -0.88      1.40 o 
   8  12   7        7.49        7.66      1.48 o 
   9  12   7        0.58        1.30      2.04 o 
  10  12   7       25.27       29.85      2.63 o 
 -14  13   7        1.53        2.52      1.11 o 
 -13  13   7       24.18       26.61      1.42 o 
 -12  13   7        0.55        0.80      1.41 o 
 -11  13   7       14.79       13.79      1.69 o 
 -10  13   7       41.36       43.14      1.90 o 
  -9  13   7        0.08        0.19      1.42 o 
  -8  13   7       60.13       56.22      1.77 o 
  -7  13   7       99.46       78.49      2.01 o 
  -6  13   7        5.98        8.85      1.58 o 
  -5  13   7        1.45        2.00      1.47 o 
  -4  13   7        6.55        4.46      1.36 o 
  -3  13   7       13.67       12.87      1.38 o 
  -2  13   7       33.95       29.25      1.48 o 
  -1  13   7       42.61       46.68      1.63 o 
   0  13   7       36.40       32.36      1.51 o 
   1  13   7       45.05       35.51      1.55 o 
   2  13   7        2.11        4.47      1.35 o 
   3  13   7        0.00        0.35      1.48 o 
   4  13   7        9.95        8.51      1.42 o 
   5  13   7        8.38        7.78      1.35 o 
   6  13   7       61.52       61.39      1.81 o 
   7  13   7       27.06       24.84      1.83 o 
   8  13   7        4.98        5.15      2.04 o 
   9  13   7       24.65       27.07      3.07 o 
 -13  14   7       17.63       15.87      1.19 o 
 -12  14   7        9.98        9.31      1.18 o 
 -11  14   7        4.64        6.51      1.41 o 
 -10  14   7       26.10       32.98      1.59 o 
  -9  14   7       18.05       19.62      1.42 o 
  -8  14   7       11.78       12.77      1.52 o 
  -7  14   7       26.35       29.05      1.68 o 
  -6  14   7       41.44       40.81      1.74 o 
  -5  14   7       10.79        9.57      1.53 o 
  -4  14   7       34.43       33.65      1.54 o 
  -3  14   7       59.54       63.97      1.81 o 
  -2  14   7      140.30      131.95      2.62 o 
  -1  14   7        0.10        0.33      1.42 o 
   0  14   7       19.83       22.03      1.44 o 
   1  14   7       64.65       58.03      1.58 o 
   2  14   7        7.21        3.31      1.34 o 
   3  14   7        0.48        0.35      1.27 o 
   4  14   7        8.21        8.81      1.31 o 
   5  14   7       70.02       71.24      1.79 o 
   6  14   7       90.47      104.34      2.60 o 
   7  14   7       31.61       37.11      2.43 o 
   8  14   7        6.70        4.71      2.14 o 
 -12  15   7        2.83        2.63      1.30 o 
 -11  15   7        0.05        0.32      1.10 o 
 -10  15   7        5.95        8.67      1.39 o 
  -9  15   7        0.02        0.87      1.35 o 
  -8  15   7       58.34       63.86      1.95 o 
  -7  15   7       25.80       23.03      1.60 o 
  -6  15   7       31.97       28.53      1.63 o 
  -5  15   7       24.19       20.23      1.55 o 
  -4  15   7       11.39       14.30      1.40 o 
  -3  15   7       16.01       12.70      1.42 o 
  -2  15   7       59.34       52.67      1.85 o 
  -1  15   7        6.70        8.16      1.45 o 
   0  15   7       81.25       84.58      1.96 o 
   1  15   7       33.81       40.20      1.53 o 
   2  15   7        2.36        2.63      1.26 o 
   3  15   7        4.46        4.15      1.13 o 
   4  15   7       13.84        8.39      1.48 o 
   5  15   7       15.04       16.85      2.21 o 
   6  15   7        0.02       -0.20      1.64 o 
 -10  16   7       12.19       13.37      1.36 o 
  -9  16   7        7.84        9.02      1.35 o 
  -8  16   7       96.54       96.89      2.22 o 
  -7  16   7        4.75        4.19      1.46 o 
  -6  16   7        0.03       -0.11      1.39 o 
  -5  16   7       42.68       43.51      1.69 o 
  -4  16   7        7.84        7.27      1.19 o 
  -3  16   7       54.77       59.07      1.73 o 
  -2  16   7        1.36        1.98      1.36 o 
  -1  16   7       66.96       67.81      1.61 o 
   0  16   7        0.12        0.48      1.18 o 
   1  16   7        1.01        1.63      1.17 o 
   2  16   7        0.01        1.12      2.02 o 
   3  16   7        1.89        0.69      1.79 o 
   4  16   7        5.91        6.47      1.79 o 
   5  16   7       46.29       49.37      3.85 o 
  -8  17   7        7.66        5.01      1.68 o 
  -7  17   7        4.18        2.72      1.30 o 
  -6  17   7       17.55       21.74      1.69 o 
  -5  17   7       27.74       32.04      1.83 o 
  -4  17   7        3.67        3.48      1.72 o 
  -3  17   7       23.11       20.39      1.52 o 
  -2  17   7        1.35        0.71      1.41 o 
  -1  17   7        4.78        4.54      1.46 o 
   0  17   7        9.94       13.84      2.47 o 
   1  17   7       35.49       34.54      2.16 o 
   2  17   7        8.01        6.97      2.10 o 
   3  17   7       24.50       25.21      1.97 o 
  -3  18   7       10.28       11.67      2.84 o 
 -19   0   8        0.87       -0.59      1.68 o 
 -18   0   8       70.73       74.51      3.58 o 
 -17   0   8       74.49       68.76      3.02 o 
 -16   0   8       81.39       76.51      3.41 o 
 -15   0   8      349.88      344.10      6.63 o 
 -14   0   8      105.04       99.09      3.61 o 
 -13   0   8        8.65       10.40      2.54 o 
 -12   0   8      418.61      398.65      6.37 o 
 -11   0   8      666.79      653.00     10.34 o 
 -10   0   8      680.92      714.77     21.13 o 
  -9   0   8     1214.92     1243.75     47.83 o 
  -8   0   8        0.08        2.06      2.82 o 
  -7   0   8      627.68      686.66     12.66 o 
  -6   0   8      485.50      512.41     11.25 o 
  -5   0   8      502.63      594.56     12.97 o 
  -4   0   8       30.61       29.86      3.39 o 
  -3   0   8      333.47      348.01      5.19 o 
  -2   0   8     3150.34     3613.20     73.20 o 
  -1   0   8      682.75      738.26      9.07 o 
   0   0   8     3620.24     3481.52     65.65 o 
   1   0   8      621.10      629.78      6.33 o 
   2   0   8      467.43      485.01     20.68 o 
   3   0   8      124.46      137.30      6.83 o 
   4   0   8      371.40      369.14     10.44 o 
   5   0   8        5.09        4.13      3.06 o 
   6   0   8       43.83       49.98      4.16 o 
   7   0   8       59.00       69.22      4.36 o 
   8   0   8      430.07      430.04      7.63 o 
   9   0   8       20.32       14.08      4.55 o 
  10   0   8        1.68        1.64      2.64 o 
  11   0   8        0.00        1.11      2.28 o 
  12   0   8       10.83       10.32      2.55 o 
  13   0   8       13.10       12.98      3.30 o 
 -19   1   8       84.73       92.58      1.79 o 
 -18   1   8       22.88       26.53      1.69 o 
 -17   1   8       89.91       94.46      2.49 o 
 -16   1   8      263.03      251.50      5.48 o 
 -15   1   8      214.33      203.61      3.96 o 
 -14   1   8        0.00        0.75      1.98 o 
 -13   1   8        2.28        4.80      1.83 o 
 -12   1   8       23.89       23.33      1.95 o 
 -11   1   8        0.01        1.60      1.62 o 
 -10   1   8      117.88      117.47      4.40 o 
  -9   1   8      475.63      507.46     23.85 o 
  -8   1   8      217.39      244.51      4.85 o 
  -7   1   8        0.01        1.37      2.49 o 
  -6   1   8       18.84       22.30      2.63 o 
  -5   1   8      149.25      151.65      3.41 o 
  -4   1   8      206.28      203.20      5.12 o 
  -3   1   8      567.77      623.55      9.06 o 
  -2   1   8     1133.78     1126.90     15.98 o 
  -1   1   8     1786.89     1815.74     11.13 o 
   0   1   8      250.20      203.80      3.89 o 
   1   1   8       72.40       67.59      2.13 o 
   2   1   8     1287.31     1413.99      8.32 o 
   3   1   8        0.23        1.13      2.81 o 
   4   1   8       38.43       37.46      2.92 o 
   5   1   8       23.92       25.81      2.44 o 
   6   1   8       36.06       27.78      2.28 o 
   7   1   8        0.05        0.58      2.44 o 
   8   1   8        7.16        7.26      2.52 o 
   9   1   8       57.88       62.95      2.67 o 
  10   1   8        9.50       12.06      2.32 o 
  11   1   8       30.10       32.36      2.17 o 
  12   1   8        5.30        5.43      1.94 o 
  13   1   8        8.36        9.00      1.53 o 
 -19   2   8        3.59        6.66      1.40 o 
 -18   2   8        5.01        5.48      1.42 o 
 -17   2   8       19.00       22.31      1.96 o 
 -16   2   8      207.66      211.89      3.31 o 
 -15   2   8       71.75       70.78      2.60 o 
 -14   2   8        0.02        1.20      2.14 o 
 -13   2   8       15.13       18.58      2.05 o 
 -12   2   8      282.67      272.76      6.38 o 
 -11   2   8        1.38        0.57      1.55 o 
 -10   2   8       10.70       10.26      2.08 o 
  -9   2   8       69.21       69.52      5.09 o 
  -8   2   8     1327.93     1493.04     13.08 o 
  -7   2   8      149.49      156.54      4.06 o 
  -6   2   8       55.95       70.61      2.49 o 
  -5   2   8        2.53        6.05      1.69 o 
  -4   2   8       58.43       61.43      2.44 o 
  -3   2   8     2635.71     2770.67     53.53 o 
  -2   2   8       35.10       30.82      1.88 o 
  -1   2   8       35.60       28.87      1.74 o 
   0   2   8      407.39      443.88      6.95 o 
   1   2   8      329.54      388.85      3.62 o 
   2   2   8        4.78        6.96      1.52 o 
   3   2   8       50.67       50.82      2.62 o 
   4   2   8       40.82       45.80      2.09 o 
   5   2   8      448.91      420.31      6.90 o 
   6   2   8      449.84      385.11      5.01 o 
   7   2   8      367.02      348.33      4.97 o 
   8   2   8       23.28       15.70      2.18 o 
   9   2   8       20.04       17.05      2.23 o 
  10   2   8        6.47        7.11      2.33 o 
  11   2   8        2.14        2.70      1.67 o 
  12   2   8        3.94        6.54      1.62 o 
  13   2   8        1.02        0.26      1.33 o 
 -19   3   8       42.21       51.80      2.37 o 
 -18   3   8        0.00        0.30      1.38 o 
 -17   3   8       10.91        6.37      1.52 o 
 -16   3   8        0.98        1.73      1.85 o 
 -15   3   8        0.12        1.45      2.05 o 
 -14   3   8      278.57      275.16      3.85 o 
 -13   3   8       11.59        7.99      1.83 o 
 -12   3   8       12.08       12.19      1.81 o 
 -11   3   8       14.63       11.69      1.60 o 
 -10   3   8       64.63       74.30      2.10 o 
  -9   3   8        0.01        1.13      2.37 o 
  -8   3   8     1173.14     1268.15     21.43 o 
  -7   3   8       31.95       35.26      2.38 o 
  -6   3   8        5.71        8.90      1.71 o 
  -5   3   8      228.43      227.20      3.33 o 
  -4   3   8       72.99       79.73      2.89 o 
  -3   3   8      331.01      328.00      6.42 o 
  -2   3   8       60.05       57.24      1.80 o 
  -1   3   8       36.31       43.88      1.67 o 
   0   3   8      177.17      160.11      2.27 o 
   1   3   8      324.12      341.21      3.27 o 
   2   3   8      352.93      365.24      3.90 o 
   3   3   8       35.12       30.16      2.25 o 
   4   3   8      142.85      121.39      2.61 o 
   5   3   8       12.19       10.98      1.94 o 
   6   3   8        8.37        8.34      2.37 o 
   7   3   8        0.00       -0.09      2.11 o 
   8   3   8       81.90       76.63      3.18 o 
   9   3   8        9.74        7.21      2.12 o 
  10   3   8       28.14       24.00      2.40 o 
  11   3   8      127.03      140.97      2.68 o 
  12   3   8        0.65        0.07      1.49 o 
  13   3   8        0.59        1.96      1.54 o 
 -19   4   8       26.15       30.03      1.76 o 
 -18   4   8        5.37        6.58      1.59 o 
 -17   4   8        0.56        0.51      1.47 o 
 -16   4   8       68.23       73.52      2.33 o 
 -15   4   8       24.63       25.16      2.06 o 
 -14   4   8       48.70       43.87      2.32 o 
 -13   4   8      150.67      125.25      2.80 o 
 -12   4   8     1173.78     1101.60     15.42 o 
 -11   4   8      674.40      655.77      5.34 o 
 -10   4   8       94.34       86.06      2.41 o 
  -9   4   8       91.68       92.12      3.38 o 
  -8   4   8        6.69       10.59      2.36 o 
  -7   4   8      337.04      364.67      4.30 o 
  -6   4   8      372.46      376.41      4.44 o 
  -5   4   8      216.09      200.71      4.53 o 
  -4   4   8      170.23      161.63      2.59 o 
  -3   4   8       52.18       68.99      1.81 o 
  -2   4   8      686.62      732.05      6.24 o 
  -1   4   8        1.69        0.69      1.28 o 
   0   4   8      110.69      110.74      2.20 o 
   1   4   8        0.71        1.38      1.33 o 
   2   4   8        8.10        8.98      1.46 o 
   3   4   8       10.17        8.02      1.43 o 
   4   4   8       49.90       54.28      1.82 o 
   5   4   8      541.11      569.77      5.60 o 
   6   4   8        3.47        4.90      1.92 o 
   7   4   8       39.81       40.99      2.36 o 
   8   4   8       83.68       86.92      2.78 o 
   9   4   8        2.30        2.33      2.20 o 
  10   4   8        1.73        5.70      1.94 o 
  11   4   8       31.01       34.57      2.03 o 
  12   4   8        1.66        2.49      1.39 o 
  13   4   8       29.65       28.77      3.33 o 
 -19   5   8        0.92        3.98      1.55 o 
 -18   5   8        1.30        1.97      1.69 o 
 -17   5   8        1.01       -0.13      1.82 o 
 -16   5   8        0.24       -0.77      1.83 o 
 -15   5   8       60.53       55.20      2.29 o 
 -14   5   8      238.69      251.88      4.06 o 
 -13   5   8        0.45        1.75      1.80 o 
 -12   5   8      612.81      545.91      4.82 o 
 -11   5   8       37.85       36.97      2.15 o 
 -10   5   8        0.26        2.60      1.57 o 
  -9   5   8       66.42       69.50      2.25 o 
  -8   5   8       16.15       14.22      2.31 o 
  -7   5   8       28.43       29.39      2.27 o 
  -6   5   8        4.59        2.42      1.75 o 
  -5   5   8       28.80       31.17      2.12 o 
  -4   5   8     1151.20     1144.92      7.34 o 
  -3   5   8        0.78        0.47      1.41 o 
  -2   5   8      351.17      285.99      2.82 o 
  -1   5   8      340.11      338.57      3.02 o 
   0   5   8        8.00       12.29      1.51 o 
   1   5   8       25.87       28.35      1.66 o 
   2   5   8       31.46       31.31      1.90 o 
   3   5   8       41.94       42.26      1.67 o 
   4   5   8       16.74       20.60      1.55 o 
   5   5   8        0.16        2.01      1.67 o 
   6   5   8       13.69       18.07      2.09 o 
   7   5   8       96.81      102.06      2.75 o 
   8   5   8       23.73       21.85      2.23 o 
   9   5   8       11.49        7.79      2.01 o 
  10   5   8       42.62       49.78      2.37 o 
  11   5   8        3.78        1.55      1.36 o 
  12   5   8        0.15        0.21      1.68 o 
 -18   6   8        7.37        9.06      1.39 o 
 -17   6   8        6.26        6.84      1.60 o 
 -16   6   8        0.74        3.07      2.09 o 
 -15   6   8        1.04        1.39      2.16 o 
 -14   6   8       24.49       18.35      2.22 o 
 -13   6   8        2.29       -0.17      1.84 o 
 -12   6   8        0.05        2.09      1.92 o 
 -11   6   8       25.64       21.53      1.92 o 
 -10   6   8      160.51      160.94      4.82 o 
  -9   6   8      612.78      605.93     10.22 o 
  -8   6   8       34.46       38.25      1.82 o 
  -7   6   8        3.08        3.27      1.99 o 
  -6   6   8        5.91        6.19      1.78 o 
  -5   6   8       14.70        7.89      1.72 o 
  -4   6   8      519.74      497.74      5.33 o 
  -3   6   8      451.38      460.36      4.19 o 
  -2   6   8      499.76      497.08      5.17 o 
  -1   6   8      190.52      201.61      3.39 o 
   0   6   8      157.67      175.82      2.60 o 
   1   6   8      128.89      121.59      2.34 o 
   2   6   8      123.19      124.00      2.23 o 
   3   6   8      124.03      115.25      2.72 o 
   4   6   8      181.63      166.99      2.47 o 
   5   6   8      603.61      581.78      7.38 o 
   6   6   8        9.32        8.31      1.65 o 
   7   6   8        0.00        0.47      1.93 o 
   8   6   8       84.73       89.10      3.06 o 
   9   6   8        0.01        0.89      2.09 o 
  10   6   8       64.99       73.00      2.81 o 
  11   6   8        4.33        5.52      1.46 o 
  12   6   8        3.88        7.55      1.92 o 
 -18   7   8       38.68       45.68      3.11 o 
 -17   7   8        3.76        3.07      1.40 o 
 -16   7   8        8.80       12.51      2.34 o 
 -15   7   8       16.36       17.49      2.24 o 
 -14   7   8       15.26       14.74      2.47 o 
 -13   7   8       12.93       13.49      2.14 o 
 -12   7   8      611.82      587.19     14.21 o 
 -11   7   8      218.58      210.53      7.18 o 
 -10   7   8       33.08       34.86      2.18 o 
  -9   7   8       19.25       17.20      1.87 o 
  -8   7   8      964.20      958.17      9.82 o 
  -7   7   8      302.04      304.95      2.89 o 
  -6   7   8      121.77      114.52      2.01 o 
  -5   7   8      139.64      121.24      2.49 o 
  -4   7   8      266.82      252.38      3.21 o 
  -3   7   8      106.31       93.51      2.22 o 
  -2   7   8       95.14       72.81      1.92 o 
  -1   7   8       29.08       24.70      1.94 o 
   0   7   8      138.41      125.12      1.96 o 
   1   7   8        0.10        0.05      1.33 o 
   2   7   8       48.66       34.13      1.55 o 
   3   7   8      230.66      206.45      2.72 o 
   4   7   8        8.52       10.41      1.48 o 
   5   7   8       42.92       39.88      1.76 o 
   6   7   8       98.24      103.37      2.64 o 
   7   7   8        0.88        3.37      1.82 o 
   8   7   8       59.56       51.16      2.25 o 
   9   7   8        3.77        5.91      2.15 o 
  10   7   8       40.81       36.03      2.30 o 
  11   7   8        0.00        3.72      1.31 o 
  12   7   8        0.06       -0.80      1.46 o 
 -17   8   8        2.29        2.74      1.33 o 
 -16   8   8       30.25       32.82      2.17 o 
 -15   8   8        3.52        6.32      1.96 o 
 -14   8   8       33.95       26.51      2.67 o 
 -13   8   8       66.33       63.89      2.62 o 
 -12   8   8       52.01       46.11      2.55 o 
 -11   8   8        3.23        2.19      2.32 o 
 -10   8   8       16.38       12.84      1.99 o 
  -9   8   8      139.75      142.41      2.63 o 
  -8   8   8      248.02      232.03      3.77 o 
  -7   8   8      369.73      350.28      5.22 o 
  -6   8   8      608.69      606.47      6.46 o 
  -5   8   8        9.71        8.40      1.23 o 
  -4   8   8      118.80      115.47      1.78 o 
  -3   8   8       20.64       20.26      1.23 o 
  -2   8   8      546.09      542.86      4.99 o 
  -1   8   8     1157.64     1115.42     10.97 o 
   0   8   8       16.85       17.32      1.26 o 
   1   8   8        4.26        2.58      1.28 o 
   2   8   8        4.36        3.25      1.27 o 
   3   8   8       20.19       14.80      1.52 o 
   4   8   8        8.43       11.53      1.47 o 
   5   8   8        2.04        2.13      1.49 o 
   6   8   8       32.80       27.84      1.94 o 
   7   8   8        3.94        3.02      1.76 o 
   8   8   8       47.38       50.74      2.06 o 
   9   8   8       77.93       72.97      2.52 o 
  10   8   8      143.27      148.84      2.89 o 
  11   8   8        1.14        2.02      1.38 o 
 -17   9   8       13.05       12.72      1.10 o 
 -16   9   8        2.08        1.70      1.36 o 
 -15   9   8        2.22        1.49      1.46 o 
 -14   9   8       33.54       34.07      2.30 o 
 -13   9   8        1.28        1.28      1.89 o 
 -12   9   8       10.65        9.21      2.47 o 
 -11   9   8        7.15        5.53      2.17 o 
 -10   9   8      176.05      158.75      3.33 o 
  -9   9   8       69.91       64.17      2.12 o 
  -8   9   8     1067.31     1019.49     12.02 o 
  -7   9   8     3949.78     3738.99     31.43 o 
  -6   9   8        5.63        8.58      1.42 o 
  -5   9   8        2.99        3.79      1.23 o 
  -4   9   8      254.52      231.07      2.26 o 
  -3   9   8      303.71      299.94      2.87 o 
  -2   9   8        1.84        2.71      1.23 o 
  -1   9   8       86.19       75.21      1.67 o 
   0   9   8       16.66       12.27      1.27 o 
   1   9   8       13.20       13.33      1.31 o 
   2   9   8      180.07      156.53      3.27 o 
   3   9   8       45.83       43.94      1.69 o 
   4   9   8       90.77       71.59      1.97 o 
   5   9   8       55.38       59.70      1.85 o 
   6   9   8       63.07       57.91      2.01 o 
   7   9   8        0.20        1.31      1.71 o 
   8   9   8        4.61        6.48      1.62 o 
   9   9   8        2.80        4.13      1.83 o 
  10   9   8       88.39       93.76      3.06 o 
  11   9   8       13.00       15.39      2.01 o 
 -16  10   8       17.45       18.47      1.91 o 
 -15  10   8       13.28        9.56      1.60 o 
 -14  10   8        2.57        2.58      1.78 o 
 -13  10   8       12.07       16.77      1.86 o 
 -12  10   8        6.96        5.42      2.09 o 
 -11  10   8       12.94       10.24      2.16 o 
 -10  10   8       25.24       27.96      2.29 o 
  -9  10   8      138.64      142.96      2.41 o 
  -8  10   8      224.90      200.18      3.34 o 
  -7  10   8        7.68       12.34      1.46 o 
  -6  10   8       78.15       77.47      1.85 o 
  -5  10   8       46.04       38.67      1.45 o 
  -4  10   8      454.87      408.79      3.20 o 
  -3  10   8      153.33      137.01      1.99 o 
  -2  10   8       66.35       54.22      1.56 o 
  -1  10   8        4.40        3.38      1.28 o 
   0  10   8      693.87      615.50      6.08 o 
   1  10   8       55.59       58.14      1.62 o 
   2  10   8       30.78       24.92      1.47 o 
   3  10   8        4.04        3.14      1.49 o 
   4  10   8      167.90      160.59      2.31 o 
   5  10   8       23.93       21.98      1.70 o 
   6  10   8        3.01        5.47      1.50 o 
   7  10   8        4.10        4.94      1.65 o 
   8  10   8        1.62        1.87      1.38 o 
   9  10   8       22.92       27.74      2.20 o 
  10  10   8        7.80        9.61      1.72 o 
 -16  11   8        0.62        2.32      1.16 o 
 -15  11   8       25.61       26.39      1.57 o 
 -14  11   8        5.28        2.00      1.26 o 
 -13  11   8       46.72       52.28      2.28 o 
 -12  11   8       15.27       17.76      1.90 o 
 -11  11   8        0.77        1.51      2.02 o 
 -10  11   8        1.86        0.50      1.71 o 
  -9  11   8      183.27      165.11      2.62 o 
  -8  11   8       19.44       13.68      1.50 o 
  -7  11   8      193.85      213.66      2.64 o 
  -6  11   8       39.23       35.38      1.57 o 
  -5  11   8        2.63        4.97      1.26 o 
  -4  11   8      240.00      214.94      2.21 o 
  -3  11   8       11.85       14.54      1.39 o 
  -2  11   8       84.46       77.18      1.72 o 
  -1  11   8       23.96       25.14      1.42 o 
   0  11   8        3.65        2.52      1.32 o 
   1  11   8       10.27        9.67      1.37 o 
   2  11   8       79.85       60.79      1.82 o 
   3  11   8      161.31      150.50      3.07 o 
   4  11   8       21.79       16.18      1.47 o 
   5  11   8        1.38        2.13      1.55 o 
   6  11   8       36.95       35.73      1.84 o 
   7  11   8        0.13        0.18      1.48 o 
   8  11   8       11.56       12.82      1.41 o 
   9  11   8        9.89       11.92      2.47 o 
 -15  12   8       12.76       11.89      1.42 o 
 -14  12   8        3.08        2.84      1.08 o 
 -13  12   8        0.85        3.46      1.27 o 
 -12  12   8        3.68        2.04      1.47 o 
 -11  12   8       43.34       40.52      2.05 o 
 -10  12   8        6.28        4.40      1.68 o 
  -9  12   8       36.68       31.49      1.88 o 
  -8  12   8        0.12       -0.77      1.45 o 
  -7  12   8       21.14       23.82      1.62 o 
  -6  12   8        0.02        1.04      1.43 o 
  -5  12   8        0.02        0.22      1.35 o 
  -4  12   8        3.91        3.78      1.29 o 
  -3  12   8        0.13        0.52      1.28 o 
  -2  12   8      110.05      105.79      1.95 o 
  -1  12   8       24.42       28.75      1.38 o 
   0  12   8        4.90        5.14      1.20 o 
   1  12   8       96.53       88.53      1.74 o 
   2  12   8        4.94        5.69      1.45 o 
   3  12   8        1.97        3.43      1.46 o 
   4  12   8       27.33       23.27      1.51 o 
   5  12   8       17.24       17.26      1.83 o 
   6  12   8        1.10        0.36      1.51 o 
   7  12   8        0.00       -1.34      1.58 o 
   8  12   8       32.20       41.03      3.01 o 
   9  12   8        4.81        7.93      2.32 o 
 -14  13   8       10.55        9.51      1.17 o 
 -13  13   8       33.32       40.97      1.27 o 
 -12  13   8       25.72       33.75      1.51 o 
 -11  13   8       20.28       23.49      1.61 o 
 -10  13   8        0.00       -0.15      1.48 o 
  -9  13   8       55.22       52.98      1.87 o 
  -8  13   8       27.36       22.54      1.55 o 
  -7  13   8       55.45       58.46      1.74 o 
  -6  13   8       41.67       38.87      1.70 o 
  -5  13   8       52.44       40.61      1.68 o 
  -4  13   8        4.72        4.87      1.26 o 
  -3  13   8        0.25        0.25      1.33 o 
  -2  13   8       77.08       67.75      1.74 o 
  -1  13   8       19.85       24.99      1.39 o 
   0  13   8        3.34        3.26      1.30 o 
   1  13   8        9.53       10.79      1.38 o 
   2  13   8      180.54      169.51      2.66 o 
   3  13   8       14.44        9.28      1.44 o 
   4  13   8        2.32        3.47      1.40 o 
   5  13   8       98.95       98.14      1.96 o 
   6  13   8       10.76        8.00      1.64 o 
   7  13   8       23.97       29.36      1.98 o 
   8  13   8        1.40        2.02      1.65 o 
 -13  14   8       14.43       14.78      1.65 o 
 -12  14   8        0.30        0.04      1.01 o 
 -11  14   8       12.45       10.48      1.31 o 
 -10  14   8        1.44        2.06      1.36 o 
  -9  14   8        1.17        1.08      1.49 o 
  -8  14   8       72.94       74.84      1.89 o 
  -7  14   8        1.65        1.17      1.47 o 
  -6  14   8       43.58       43.71      1.72 o 
  -5  14   8       10.47       12.67      1.48 o 
  -4  14   8        5.92        5.98      1.41 o 
  -3  14   8       14.69       15.40      1.35 o 
  -2  14   8       44.51       41.12      1.39 o 
  -1  14   8        2.41        3.39      1.31 o 
   0  14   8      101.88       99.73      1.77 o 
   1  14   8        1.82        0.63      1.44 o 
   2  14   8        0.43        0.06      1.29 o 
   3  14   8        0.30        1.15      1.21 o 
   4  14   8       10.62       15.30      1.41 o 
   5  14   8       21.11       20.54      2.32 o 
   6  14   8        0.41        2.45      1.63 o 
 -11  15   8       30.68       33.31      1.58 o 
 -10  15   8        0.54        2.13      1.38 o 
  -9  15   8        5.73        4.68      1.45 o 
  -8  15   8       60.62       70.41      1.81 o 
  -7  15   8        5.61        6.92      1.44 o 
  -6  15   8        1.40        0.48      1.47 o 
  -5  15   8        4.28        3.01      1.39 o 
  -4  15   8        0.11        0.44      1.19 o 
  -3  15   8       15.48       14.66      1.38 o 
  -2  15   8        5.41        5.82      1.31 o 
  -1  15   8       61.46       66.84      1.58 o 
   0  15   8       13.97       10.63      1.30 o 
   1  15   8        0.70        0.30      1.25 o 
   2  15   8        6.49        7.45      1.26 o 
   3  15   8        3.02        1.77      1.72 o 
   4  15   8        1.62        1.77      1.89 o 
   5  15   8       40.57       38.63      2.42 o 
  -9  16   8        6.76        8.33      1.60 o 
  -8  16   8        0.88        1.33      1.53 o 
  -7  16   8        6.07        8.66      1.50 o 
  -6  16   8       22.07       18.85      1.70 o 
  -5  16   8       35.37       41.98      1.91 o 
  -4  16   8       53.74       64.12      2.10 o 
  -3  16   8        6.72        6.92      1.41 o 
  -2  16   8       12.51       15.14      1.57 o 
  -1  16   8        5.24        8.15      1.50 o 
   0  16   8        1.56        1.27      1.91 o 
   1  16   8       12.68       10.96      1.62 o 
   2  16   8        1.55       -0.52      1.75 o 
   3  16   8       41.56       50.83      2.66 o 
  -6  17   8        1.37        1.35      1.44 o 
  -5  17   8       12.29       14.75      1.79 o 
  -4  17   8        2.45        1.83      1.60 o 
  -3  17   8        1.28        1.85      1.63 o 
  -2  17   8       57.01       58.17      2.06 o 
  -1  17   8       25.08       29.44      1.87 o 
   0  17   8       25.69       33.08      2.14 o 
 -19   1   9       24.22       27.10      1.43 o 
 -18   1   9        1.07        0.82      1.56 o 
 -17   1   9        0.03       -0.80      1.87 o 
 -16   1   9        0.07        0.39      1.81 o 
 -15   1   9        0.18        0.30      1.89 o 
 -14   1   9      162.21      152.54      2.77 o 
 -13   1   9      127.01      117.90      2.62 o 
 -12   1   9      893.12      833.37      7.58 o 
 -11   1   9       51.33       60.19      1.99 o 
 -10   1   9      325.30      333.71      5.54 o 
  -9   1   9      160.67      201.82      8.72 o 
  -8   1   9       69.15      100.39      3.74 o 
  -7   1   9     1052.85     1134.42     10.00 o 
  -6   1   9      126.61      105.51      4.11 o 
  -5   1   9       46.54       73.14      3.70 o 
  -4   1   9     1036.82     1016.79     12.30 o 
  -3   1   9      277.45      312.58      4.80 o 
  -2   1   9       73.15       73.42      2.89 o 
  -1   1   9        1.05        0.16      1.62 o 
   0   1   9      176.23      179.21      3.24 o 
   1   1   9        4.90        5.53      1.79 o 
   2   1   9       43.64       47.57      2.83 o 
   3   1   9      170.23      185.89      3.00 o 
   4   1   9      293.08      290.99      3.73 o 
   5   1   9      180.40      175.79      3.51 o 
   6   1   9       14.54       11.48      2.29 o 
   7   1   9       48.72       41.62      2.55 o 
   8   1   9       27.10       26.36      2.21 o 
   9   1   9       28.51       23.56      2.77 o 
  10   1   9       48.56       55.33      2.54 o 
  11   1   9      111.62      121.57      2.30 o 
  12   1   9       55.45       58.28      3.19 o 
 -19   2   9       30.52       40.57      1.71 o 
 -18   2   9        1.21        1.89      1.50 o 
 -17   2   9        5.17        4.87      1.83 o 
 -16   2   9      100.07       90.98      2.56 o 
 -15   2   9      127.77      118.75      3.41 o 
 -14   2   9      107.45      103.28      2.91 o 
 -13   2   9        5.21        7.96      1.74 o 
 -12   2   9       16.49       15.40      1.79 o 
 -11   2   9      593.96      572.24      5.73 o 
 -10   2   9       42.74       52.04      2.05 o 
  -9   2   9       93.26       88.96      2.59 o 
  -8   2   9        1.49        3.35      2.36 o 
  -7   2   9      265.03      255.78      7.59 o 
  -6   2   9      440.83      462.46     15.79 o 
  -5   2   9       23.08       23.49      2.43 o 
  -4   2   9       15.81        8.38      2.58 o 
  -3   2   9       20.96       12.35      2.02 o 
  -2   2   9      387.74      387.69      5.71 o 
  -1   2   9      102.94       92.53      2.31 o 
   0   2   9      155.10      151.18      3.03 o 
   1   2   9        0.52        2.53      1.77 o 
   2   2   9      119.56      136.02      2.55 o 
   3   2   9        6.12        7.42      1.75 o 
   4   2   9        7.23        4.87      1.96 o 
   5   2   9        0.25        2.16      2.10 o 
   6   2   9      130.83      123.79      3.52 o 
   7   2   9        0.06        2.84      2.15 o 
   8   2   9        6.14        4.24      2.27 o 
   9   2   9       10.18       11.30      2.15 o 
  10   2   9       25.97       26.09      2.20 o 
  11   2   9        7.36        6.76      1.57 o 
  12   2   9        8.53        6.32      1.75 o 
 -19   3   9        2.03        1.57      1.40 o 
 -18   3   9       26.80       22.75      2.06 o 
 -17   3   9       90.22       95.38      2.25 o 
 -16   3   9       59.67       56.38      2.24 o 
 -15   3   9      117.03      110.46      2.57 o 
 -14   3   9       45.80       44.58      2.33 o 
 -13   3   9      233.57      217.18      4.31 o 
 -12   3   9       14.09       12.01      1.79 o 
 -11   3   9       33.82       33.07      1.99 o 
 -10   3   9        1.66       -0.19      1.54 o 
  -9   3   9      143.95      141.39      3.23 o 
  -8   3   9       27.40       29.72      2.95 o 
  -7   3   9      283.44      310.85      5.42 o 
  -6   3   9        3.70        7.78      2.35 o 
  -5   3   9        0.21        0.70      1.82 o 
  -4   3   9      175.13      194.91      3.11 o 
  -3   3   9        4.88        7.76      2.47 o 
  -2   3   9     1254.36     1309.81     14.11 o 
  -1   3   9        3.96        5.62      1.67 o 
   0   3   9      100.62      113.98      2.49 o 
   1   3   9       60.39       52.64      1.92 o 
   2   3   9        3.12        2.96      1.52 o 
   3   3   9      589.41      587.29      9.46 o 
   4   3   9       35.01       31.74      1.93 o 
   5   3   9      454.19      400.07      5.20 o 
   6   3   9       59.58       53.70      2.97 o 
   7   3   9       25.71       19.80      2.58 o 
   8   3   9        0.07        0.88      2.18 o 
   9   3   9        5.92        9.29      1.91 o 
  10   3   9        6.55        7.85      1.93 o 
  11   3   9       22.31       20.21      1.83 o 
  12   3   9        0.00        0.11      1.38 o 
 -19   4   9       49.06       61.59      1.91 o 
 -18   4   9       23.48       30.42      1.97 o 
 -17   4   9        1.81        2.42      1.85 o 
 -16   4   9        7.72        6.85      1.59 o 
 -15   4   9       16.77       16.13      1.86 o 
 -14   4   9       96.57       99.72      2.76 o 
 -13   4   9      245.74      241.44      3.75 o 
 -12   4   9      104.23       86.20      2.77 o 
 -11   4   9      144.67      158.14      2.92 o 
 -10   4   9       11.18       16.62      1.53 o 
  -9   4   9        1.56        2.06      1.49 o 
  -8   4   9      168.27      154.97      3.40 o 
  -7   4   9       13.25       11.25      2.57 o 
  -6   4   9      252.46      290.03      6.84 o 
  -5   4   9       30.56       34.70      2.07 o 
  -4   4   9       19.50       18.68      1.98 o 
  -3   4   9        0.07        0.65      1.59 o 
  -2   4   9      478.85      463.14      5.68 o 
  -1   4   9       14.17       18.28      1.66 o 
   0   4   9      174.93      204.23      2.72 o 
   1   4   9       76.28       82.39      1.73 o 
   2   4   9       19.39       16.96      1.53 o 
   3   4   9      290.14      283.39      5.24 o 
   4   4   9      331.68      319.32      5.69 o 
   5   4   9      384.96      378.76      6.36 o 
   6   4   9       49.18       46.45      2.92 o 
   7   4   9        4.64        5.38      2.65 o 
   8   4   9       14.26       11.72      2.23 o 
   9   4   9       34.86       38.74      2.83 o 
  10   4   9       35.27       38.23      2.37 o 
  11   4   9        0.43       -0.57      1.58 o 
  12   4   9        4.87        6.97      1.52 o 
 -18   5   9       12.47       13.93      1.89 o 
 -17   5   9        2.41        3.43      1.73 o 
 -16   5   9      123.09      118.99      3.02 o 
 -15   5   9      229.59      226.65      4.17 o 
 -14   5   9       38.84       36.46      2.22 o 
 -13   5   9       48.62       46.28      2.43 o 
 -12   5   9      201.50      174.43      3.37 o 
 -11   5   9        0.07        0.82      1.62 o 
 -10   5   9      162.90      180.92      3.84 o 
  -9   5   9       41.86       42.61      1.97 o 
  -8   5   9        2.41        2.51      1.51 o 
  -7   5   9      567.85      568.00      9.11 o 
  -6   5   9       27.00       26.50      2.37 o 
  -5   5   9        1.74        1.68      1.84 o 
  -4   5   9       61.43       63.18      2.27 o 
  -3   5   9       85.87       90.83      2.29 o 
  -2   5   9      590.33      558.57      7.72 o 
  -1   5   9      479.23      503.47      6.17 o 
   0   5   9       12.59       17.17      1.40 o 
   1   5   9        0.02        1.79      1.49 o 
   2   5   9      603.96      559.62      8.15 o 
   3   5   9      362.64      364.66      4.75 o 
   4   5   9      236.00      221.34      4.60 o 
   5   5   9       63.86       69.83      2.37 o 
   6   5   9       89.66       87.80      3.08 o 
   7   5   9       24.61       30.42      2.25 o 
   8   5   9        1.90        3.49      1.93 o 
   9   5   9        1.61       -1.27      2.51 o 
  10   5   9       41.84       54.12      2.71 o 
  11   5   9        0.20        0.20      1.38 o 
 -18   6   9        3.94        3.15      1.29 o 
 -17   6   9        1.84        0.72      1.44 o 
 -16   6   9       46.63       52.54      2.37 o 
 -15   6   9       80.66       86.73      2.97 o 
 -14   6   9       28.84       25.70      2.57 o 
 -13   6   9      235.52      246.15      5.81 o 
 -12   6   9      764.36      692.20     12.58 o 
 -11   6   9       14.91       16.18      2.10 o 
 -10   6   9       79.90       69.71      2.73 o 
  -9   6   9     1172.53     1191.16     24.21 o 
  -8   6   9      451.54      461.34      5.31 o 
  -7   6   9       27.79       26.86      1.47 o 
  -6   6   9        6.98        4.65      1.31 o 
  -5   6   9        2.42        3.76      1.34 o 
  -4   6   9      966.22      941.19      9.64 o 
  -3   6   9      337.46      320.84      3.28 o 
  -2   6   9       19.38       16.72      1.23 o 
  -1   6   9       89.53       93.24      1.74 o 
   0   6   9       32.22       31.92      1.61 o 
   1   6   9        2.88        2.64      1.42 o 
   2   6   9      117.74      110.51      2.44 o 
   3   6   9       15.80       15.62      1.74 o 
   4   6   9        4.61        2.29      1.62 o 
   5   6   9      140.28      132.41      3.05 o 
   6   6   9       19.93       15.35      1.98 o 
   7   6   9       36.41       38.94      2.30 o 
   8   6   9       23.07       28.37      2.52 o 
   9   6   9       16.73       13.46      2.68 o 
  10   6   9       44.58       49.04      2.48 o 
  11   6   9       23.47       24.53      1.75 o 
 -18   7   9       21.13       24.49      2.39 o 
 -17   7   9        0.00        0.98      1.20 o 
 -16   7   9        1.80       -0.50      1.78 o 
 -15   7   9        7.05        8.04      2.07 o 
 -14   7   9       49.59       48.61      2.39 o 
 -13   7   9       27.74       28.86      2.69 o 
 -12   7   9      340.19      349.72      9.19 o 
 -11   7   9      167.49      164.51      5.15 o 
 -10   7   9      634.20      617.80     13.11 o 
  -9   7   9      355.74      326.59      7.13 o 
  -8   7   9      356.51      319.91      4.76 o 
  -7   7   9      127.77      120.04      2.07 o 
  -6   7   9      290.20      285.50      3.53 o 
  -5   7   9       57.15       64.95      1.68 o 
  -4   7   9       34.78       28.30      1.26 o 
  -3   7   9        2.90        2.14      1.09 o 
  -2   7   9       55.47       63.91      1.53 o 
  -1   7   9      403.40      376.65      4.39 o 
   0   7   9      564.38      524.57      4.20 o 
   1   7   9        7.31        3.02      1.49 o 
   2   7   9        0.48       -1.18      1.47 o 
   3   7   9       38.81       26.21      1.51 o 
   4   7   9        6.66        6.83      1.64 o 
   5   7   9        0.62       -0.14      1.58 o 
   6   7   9        1.19        0.01      1.75 o 
   7   7   9       20.14       22.04      2.27 o 
   8   7   9       11.79       10.54      2.02 o 
   9   7   9       18.00       23.23      2.52 o 
  10   7   9        2.65        2.65      1.52 o 
  11   7   9        4.59        1.89      1.53 o 
 -17   8   9        0.08        0.68      0.86 o 
 -16   8   9        5.73        2.87      1.41 o 
 -15   8   9       44.86       50.60      2.71 o 
 -14   8   9       42.07       40.16      2.19 o 
 -13   8   9      132.87      127.36      3.59 o 
 -12   8   9        6.13        6.30      2.31 o 
 -11   8   9      112.01      104.57      4.42 o 
 -10   8   9        8.93        5.91      1.73 o 
  -9   8   9       45.09       36.43      2.14 o 
  -8   8   9      162.64      155.88      3.13 o 
  -7   8   9     1270.16     1210.30     12.10 o 
  -6   8   9      104.17      100.10      1.88 o 
  -5   8   9      935.28      859.73      6.46 o 
  -4   8   9        5.51        8.55      1.26 o 
  -3   8   9        0.06       -0.33      1.21 o 
  -2   8   9      282.50      258.40      2.29 o 
  -1   8   9      374.80      362.76      4.98 o 
   0   8   9      391.20      370.70      3.36 o 
   1   8   9       87.63       82.42      1.83 o 
   2   8   9       17.99       16.02      1.40 o 
   3   8   9        0.37       -0.09      1.36 o 
   4   8   9        8.51        6.51      1.47 o 
   5   8   9        0.09        0.35      1.60 o 
   6   8   9       17.98       17.60      1.82 o 
   7   8   9       20.14       15.11      2.02 o 
   8   8   9        4.99        3.85      1.84 o 
   9   8   9       25.15       33.45      2.37 o 
  10   8   9        0.35        0.94      1.44 o 
 -17   9   9       26.64       21.09      3.18 o 
 -16   9   9        0.52        0.59      1.43 o 
 -15   9   9        0.19        0.62      1.64 o 
 -14   9   9        6.78        5.81      1.97 o 
 -13   9   9       14.73       12.18      2.08 o 
 -12   9   9        2.07        3.46      1.82 o 
 -11   9   9        7.54        7.22      1.93 o 
 -10   9   9        0.08        1.24      1.66 o 
  -9   9   9      586.18      567.17      6.72 o 
  -8   9   9        9.30       14.23      1.69 o 
  -7   9   9        1.56        1.26      1.46 o 
  -6   9   9      235.23      210.61      2.50 o 
  -5   9   9      491.45      460.82      4.34 o 
  -4   9   9      208.08      185.98      2.16 o 
  -3   9   9       28.13       24.79      1.40 o 
  -2   9   9      345.06      326.43      2.73 o 
  -1   9   9        1.13        1.06      1.21 o 
   0   9   9       15.18       15.69      1.36 o 
   1   9   9        1.85        0.15      1.30 o 
   2   9   9        0.14        0.31      1.36 o 
   3   9   9       25.51       23.51      1.56 o 
   4   9   9        4.13        1.28      1.36 o 
   5   9   9        6.08        8.44      1.82 o 
   6   9   9       32.07       33.11      1.89 o 
   7   9   9       18.54       13.02      1.76 o 
   8   9   9        0.23        0.12      1.58 o 
   9   9   9       37.45       36.67      2.06 o 
  10   9   9        0.44        1.13      2.69 o 
 -16  10   9        8.20        8.86      1.22 o 
 -15  10   9        0.08       -0.15      1.40 o 
 -14  10   9        3.85        1.59      1.45 o 
 -13  10   9       16.55       12.79      1.61 o 
 -12  10   9        8.39        6.84      1.70 o 
 -11  10   9       20.96       18.21      2.01 o 
 -10  10   9        3.32        3.06      1.57 o 
  -9  10   9       61.88       56.94      1.99 o 
  -8  10   9      222.53      207.79      3.74 o 
  -7  10   9       23.36       24.06      1.44 o 
  -6  10   9       25.38       24.27      1.42 o 
  -5  10   9      147.04      119.99      1.99 o 
  -4  10   9      126.02      117.10      1.80 o 
  -3  10   9      257.01      231.81      2.38 o 
  -2  10   9       10.00        8.42      1.38 o 
  -1  10   9       37.03       35.54      1.41 o 
   0  10   9        8.39        6.11      1.27 o 
   1  10   9       48.18       38.91      1.62 o 
   2  10   9       72.23       69.05      1.64 o 
   3  10   9       13.53       11.30      1.41 o 
   4  10   9       84.25       90.46      1.88 o 
   5  10   9       51.43       43.52      2.02 o 
   6  10   9       31.52       38.39      1.95 o 
   7  10   9        1.10        0.65      1.48 o 
   8  10   9        0.93        1.79      1.44 o 
   9  10   9        5.22        8.79      2.16 o 
 -15  11   9        0.39       -0.26      1.06 o 
 -14  11   9        2.96        3.01      1.24 o 
 -13  11   9        5.79        8.43      1.35 o 
 -12  11   9        8.08       10.36      1.55 o 
 -11  11   9        1.52        1.24      1.70 o 
 -10  11   9        3.27        3.67      1.58 o 
  -9  11   9       30.02       29.90      1.57 o 
  -8  11   9       10.87        9.86      1.39 o 
  -7  11   9       89.36       85.95      1.88 o 
  -6  11   9        0.01        0.07      1.27 o 
  -5  11   9        8.17        9.43      1.28 o 
  -4  11   9        5.31        3.01      1.29 o 
  -3  11   9        0.39        1.29      1.27 o 
  -2  11   9       41.43       37.98      1.51 o 
  -1  11   9       10.11        5.51      1.20 o 
   0  11   9       26.91       34.94      1.45 o 
   1  11   9       99.72       84.26      1.83 o 
   2  11   9       32.58       33.06      1.58 o 
   3  11   9       10.33        9.59      1.52 o 
   4  11   9        0.02        0.22      1.45 o 
   5  11   9        0.38        0.52      1.54 o 
   6  11   9        0.27        1.59      1.65 o 
   7  11   9        4.58        3.81      1.78 o 
   8  11   9        0.11        0.33      2.78 o 
 -14  12   9        3.08        2.38      1.08 o 
 -13  12   9        7.70        8.24      1.20 o 
 -12  12   9       31.05       35.79      1.52 o 
 -11  12   9       14.85       16.99      1.67 o 
 -10  12   9       41.91       40.38      1.73 o 
  -9  12   9        1.47        0.42      1.39 o 
  -8  12   9        8.58        8.97      1.46 o 
  -7  12   9       89.54       85.68      1.86 o 
  -6  12   9      136.07      130.95      2.16 o 
  -5  12   9       52.65       57.96      1.78 o 
  -4  12   9        8.79       11.18      1.32 o 
  -3  12   9        1.97        3.56      1.28 o 
  -2  12   9        0.78        0.10      1.32 o 
  -1  12   9       66.45       69.56      1.67 o 
   0  12   9       38.69       39.92      1.49 o 
   1  12   9       12.35       12.62      1.32 o 
   2  12   9      127.02      127.13      1.97 o 
   3  12   9       16.03       16.04      1.43 o 
   4  12   9        2.15        4.27      1.49 o 
   5  12   9       83.36       88.33      2.43 o 
   6  12   9       69.50       88.63      2.64 o 
   7  12   9       16.62       13.11      1.67 o 
 -13  13   9        7.08        6.51      1.04 o 
 -12  13   9        1.42        0.49      1.13 o 
 -11  13   9        4.89        5.62      1.32 o 
 -10  13   9       18.94       20.26      1.56 o 
  -9  13   9       13.54       15.91      1.50 o 
  -8  13   9        0.00        0.50      1.38 o 
  -7  13   9       36.90       39.00      1.70 o 
  -6  13   9        6.73        6.27      1.44 o 
  -5  13   9       69.10       66.41      1.67 o 
  -4  13   9       57.56       54.32      1.62 o 
  -3  13   9        0.25       -0.43      1.26 o 
  -2  13   9        1.71        2.04      1.20 o 
  -1  13   9       13.43       10.18      1.42 o 
   0  13   9       14.85       14.79      1.34 o 
   1  13   9       62.85       70.33      1.82 o 
   2  13   9       34.18       30.03      1.47 o 
   3  13   9        0.30        0.18      1.26 o 
   4  13   9        1.03        2.34      1.70 o 
   5  13   9        0.24        0.74      1.72 o 
   6  13   9       21.26       24.90      1.94 o 
 -12  14   9        2.04        1.20      1.11 o 
 -11  14   9        0.50        0.50      1.19 o 
 -10  14   9        2.18        2.11      1.36 o 
  -9  14   9       57.27       63.91      2.04 o 
  -8  14   9        0.44        0.65      1.25 o 
  -7  14   9        7.82        7.69      1.35 o 
  -6  14   9        4.06        4.65      1.36 o 
  -5  14   9        3.88        3.06      1.39 o 
  -4  14   9       21.42       24.14      1.34 o 
  -3  14   9       64.11       70.91      1.67 o 
  -2  14   9        3.66        5.92      1.35 o 
  -1  14   9       38.27       43.95      1.64 o 
   0  14   9       31.39       35.59      1.37 o 
   1  14   9       10.87       10.92      1.38 o 
   2  14   9        0.65        1.16      1.28 o 
   3  14   9       59.64       63.63      2.45 o 
   4  14   9        0.11        0.07      1.53 o 
   5  14   9        7.64        8.22      1.52 o 
 -10  15   9       15.16       16.91      1.48 o 
  -9  15   9        2.47        2.28      1.68 o 
  -8  15   9        0.97        2.34      1.57 o 
  -7  15   9        2.42        2.51      1.53 o 
  -6  15   9        5.21       10.60      1.56 o 
  -5  15   9        1.48        4.12      1.37 o 
  -4  15   9        0.02       -0.02      1.21 o 
  -3  15   9        9.50       11.84      1.55 o 
  -2  15   9        0.42       -0.23      1.43 o 
  -1  15   9        0.54        1.09      1.68 o 
   0  15   9        1.33        0.25      1.59 o 
   1  15   9       24.69       26.60      1.83 o 
   2  15   9        0.00        0.43      1.44 o 
   3  15   9        1.67       -0.53      2.19 o 
  -8  16   9        0.13       -0.52      1.74 o 
  -7  16   9       24.25       27.93      1.41 o 
  -6  16   9        0.00        0.03      1.49 o 
  -5  16   9       17.17       20.42      1.69 o 
  -4  16   9        0.01        0.75      2.06 o 
  -3  16   9       11.65        8.84      4.20 o 
  -2  16   9       10.24       13.50      1.51 o 
  -1  16   9       10.34       11.88      1.42 o 
   0  16   9       10.49       11.07      1.30 o 
   1  16   9        3.71        5.07      1.82 o 
 -19   0  10      116.99      137.66      4.62 o 
 -18   0  10       71.84       76.05      2.79 o 
 -17   0  10      106.46      123.84      3.82 o 
 -16   0  10        8.76        9.21      2.29 o 
 -15   0  10       95.33       80.50      3.66 o 
 -14   0  10        8.36       12.17      2.48 o 
 -13   0  10        1.01        1.70      2.18 o 
 -12   0  10       18.08       23.76      3.03 o 
 -11   0  10     1176.37     1116.15     11.27 o 
 -10   0  10       33.14       37.82      2.47 o 
  -9   0  10      394.87      372.64      5.85 o 
  -8   0  10        1.21        1.26      2.53 o 
  -7   0  10      598.48      630.14     27.91 o 
  -6   0  10      398.07      419.61     11.30 o 
  -5   0  10       45.81       51.71      5.85 o 
  -4   0  10       61.24       53.92      4.19 o 
  -3   0  10     1156.62     1278.49     28.44 o 
  -2   0  10      120.79      137.08     11.70 o 
  -1   0  10       44.19       50.08      4.59 o 
   0   0  10     1439.06     1392.76     11.26 o 
   1   0  10       36.78       30.57      2.73 o 
   2   0  10      241.43      229.88      4.74 o 
   3   0  10       48.17       47.32      2.86 o 
   4   0  10        0.06        0.90      2.39 o 
   5   0  10       52.45       52.68      3.41 o 
   6   0  10      289.90      277.45      5.42 o 
   7   0  10        1.21        1.01      2.72 o 
   8   0  10       19.62       22.85      2.87 o 
   9   0  10        2.69        4.10      2.64 o 
  10   0  10       40.67       37.17      2.75 o 
  11   0  10       77.34       82.10      4.67 o 
 -19   1  10       27.77       21.27      1.68 o 
 -18   1  10        4.97        3.77      1.42 o 
 -17   1  10        3.88        4.17      1.74 o 
 -16   1  10       75.12       70.53      2.30 o 
 -15   1  10        0.73        1.04      1.63 o 
 -14   1  10        3.34        1.93      1.63 o 
 -13   1  10        7.54       10.37      1.62 o 
 -12   1  10       19.62       18.14      1.66 o 
 -11   1  10       44.95       42.29      2.04 o 
 -10   1  10      108.81      101.18      2.35 o 
  -9   1  10      198.62      196.49      3.94 o 
  -8   1  10      182.82      191.32      4.59 o 
  -7   1  10      221.00      236.97      8.02 o 
  -6   1  10      138.92      136.82      5.35 o 
  -5   1  10        0.45        0.97      2.62 o 
  -4   1  10        0.70        3.64      2.31 o 
  -3   1  10      117.67      127.92      3.72 o 
  -2   1  10      187.49      188.34      3.81 o 
  -1   1  10       20.55       21.90      2.57 o 
   0   1  10       28.60       32.96      3.18 o 
   1   1  10       32.63       37.09      2.02 o 
   2   1  10      181.76      169.08      3.62 o 
   3   1  10      408.40      404.12      6.51 o 
   4   1  10      184.92      191.96      4.89 o 
   5   1  10        0.92       -0.71      1.96 o 
   6   1  10        0.07       -0.21      1.96 o 
   7   1  10        0.43        2.45      1.92 o 
   8   1  10        0.48        0.02      2.15 o 
   9   1  10        3.14        6.97      1.95 o 
  10   1  10        4.95        6.21      1.42 o 
  11   1  10        2.39        0.61      1.90 o 
 -19   2  10        5.20        4.26      1.74 o 
 -18   2  10        7.24        7.98      1.78 o 
 -17   2  10       12.61        7.83      1.50 o 
 -16   2  10      157.47      169.68      2.93 o 
 -15   2  10      101.47      102.42      2.53 o 
 -14   2  10      247.63      244.23      3.34 o 
 -13   2  10      193.35      188.36      5.29 o 
 -12   2  10      311.43      279.79      3.42 o 
 -11   2  10      210.10      199.19      3.07 o 
 -10   2  10      278.40      295.90      3.55 o 
  -9   2  10      341.42      313.34      6.49 o 
  -8   2  10        0.44        1.50      1.58 o 
  -7   2  10       29.30       26.87      2.07 o 
  -6   2  10       35.32       24.23      3.45 o 
  -5   2  10      108.33      129.14      4.76 o 
  -4   2  10       20.69       22.19      3.02 o 
  -3   2  10      492.02      480.19      7.53 o 
  -2   2  10      175.20      172.52      3.47 o 
  -1   2  10     1344.59     1340.51     28.90 o 
   0   2  10      114.00      105.90      2.28 o 
   1   2  10       54.73       43.00      2.05 o 
   2   2  10       41.18       40.58      2.05 o 
   3   2  10       46.07       38.83      2.06 o 
   4   2  10       23.28       18.80      2.29 o 
   5   2  10       20.94       20.72      2.17 o 
   6   2  10       78.71       74.68      2.84 o 
   7   2  10       26.43       31.59      2.37 o 
   8   2  10       18.90       20.73      2.39 o 
   9   2  10        5.34        2.59      2.27 o 
  10   2  10        1.93        0.83      1.64 o 
  11   2  10       84.55      103.51      2.72 o 
 -19   3  10       44.61       47.98      2.92 o 
 -18   3  10       30.43       36.16      1.93 o 
 -17   3  10        0.47        1.47      1.61 o 
 -16   3  10        0.22        1.05      1.71 o 
 -15   3  10        3.93        6.51      1.61 o 
 -14   3  10       30.95       30.84      1.90 o 
 -13   3  10       33.91       37.64      2.04 o 
 -12   3  10       16.04       18.39      1.76 o 
 -11   3  10      210.68      188.22      3.17 o 
 -10   3  10       11.68       10.43      1.84 o 
  -9   3  10       80.33       70.50      2.49 o 
  -8   3  10        0.64        2.68      1.51 o 
  -7   3  10       55.90       56.53      2.29 o 
  -6   3  10      105.24      109.60      2.89 o 
  -5   3  10       16.30       18.48      1.92 o 
  -4   3  10        5.32        3.11      2.75 o 
  -3   3  10      499.26      487.89      7.22 o 
  -2   3  10       52.39       44.68      2.40 o 
  -1   3  10       11.24        9.41      1.72 o 
   0   3  10      187.57      180.19      3.79 o 
   1   3  10       26.80       25.81      1.65 o 
   2   3  10        7.61        8.70      1.62 o 
   3   3  10      647.51      629.40     18.76 o 
   4   3  10       56.66       51.53      2.57 o 
   5   3  10      206.87      197.78      4.98 o 
   6   3  10       15.49       17.64      2.65 o 
   7   3  10       20.95       15.66      2.41 o 
   8   3  10        3.08        4.34      1.86 o 
   9   3  10        1.82        2.16      2.19 o 
  10   3  10       42.94       48.48      2.13 o 
  11   3  10        0.14        0.67      1.63 o 
 -18   4  10        2.18        1.19      1.42 o 
 -17   4  10       71.23       82.08      2.53 o 
 -16   4  10       10.56        6.76      1.68 o 
 -15   4  10       52.17       52.15      2.04 o 
 -14   4  10       67.25       62.99      2.36 o 
 -13   4  10        8.09        7.19      2.06 o 
 -12   4  10      220.95      195.34      5.30 o 
 -11   4  10        0.18        1.11      1.57 o 
 -10   4  10      728.34      708.17     13.70 o 
  -9   4  10        0.99        1.89      1.63 o 
  -8   4  10       14.46       15.73      1.74 o 
  -7   4  10       11.26        9.25      1.51 o 
  -6   4  10      307.71      309.71      7.63 o 
  -5   4  10       52.02       55.88      2.01 o 
  -4   4  10        5.73        3.92      1.40 o 
  -3   4  10      206.95      210.14      2.94 o 
  -2   4  10      123.86      106.19      2.13 o 
  -1   4  10      213.96      219.09      4.04 o 
   0   4  10       11.97        9.13      1.58 o 
   1   4  10       35.29       30.35      1.67 o 
   2   4  10       12.12       10.58      1.76 o 
   3   4  10       55.42       48.05      2.17 o 
   4   4  10        0.61        2.13      1.93 o 
   5   4  10       49.49       55.41      2.60 o 
   6   4  10      133.59      149.43      3.95 o 
   7   4  10       24.10       24.10      2.30 o 
   8   4  10        4.03        3.06      1.79 o 
   9   4  10        0.71        1.16      2.00 o 
  10   4  10        9.72        8.54      1.64 o 
  11   4  10        0.05        0.87      1.75 o 
 -18   5  10        1.67        2.46      1.64 o 
 -17   5  10       53.95       66.57      2.08 o 
 -16   5  10        1.84        5.13      1.62 o 
 -15   5  10        0.38       -0.19      1.99 o 
 -14   5  10      337.88      338.67      4.85 o 
 -13   5  10        0.13       -0.59      2.37 o 
 -12   5  10      456.88      477.90     10.98 o 
 -11   5  10        8.13       10.76      1.74 o 
 -10   5  10        3.97        4.61      1.82 o 
  -9   5  10       36.10       39.62      2.04 o 
  -8   5  10       38.74       27.54      1.81 o 
  -7   5  10      100.56       93.65      2.16 o 
  -6   5  10      182.43      183.38      2.47 o 
  -5   5  10       38.07       40.49      1.40 o 
  -4   5  10       46.98       45.18      1.72 o 
  -3   5  10        0.02        1.43      1.37 o 
  -2   5  10       68.59       65.73      1.83 o 
  -1   5  10       43.90       44.53      1.93 o 
   0   5  10      102.69       97.45      2.10 o 
   1   5  10       43.46       36.91      2.04 o 
   2   5  10       51.34       44.62      2.29 o 
   3   5  10      216.11      218.00      3.75 o 
   4   5  10       77.36       76.17      2.56 o 
   5   5  10      208.20      194.85      3.87 o 
   6   5  10       61.49       61.62      2.75 o 
   7   5  10       43.27       44.45      2.43 o 
   8   5  10        2.07        3.95      1.69 o 
   9   5  10       13.73       16.96      2.32 o 
  10   5  10        0.77        2.35      1.46 o 
 -18   6  10        0.29        1.11      1.79 o 
 -17   6  10        1.18        2.03      1.16 o 
 -16   6  10        1.34        2.82      1.48 o 
 -15   6  10       28.97       27.44      2.11 o 
 -14   6  10        4.06        0.56      2.26 o 
 -13   6  10        9.91        7.71      2.41 o 
 -12   6  10      353.42      358.97      9.38 o 
 -11   6  10        7.70        9.00      1.85 o 
 -10   6  10        0.02        0.42      1.68 o 
  -9   6  10      404.44      414.46      5.19 o 
  -8   6  10       30.01       34.15      1.91 o 
  -7   6  10        5.05        5.41      1.55 o 
  -6   6  10        0.23        0.17      1.32 o 
  -5   6  10      246.37      230.93      2.44 o 
  -4   6  10       46.22       41.08      1.48 o 
  -3   6  10      878.03      805.83      7.41 o 
  -2   6  10        8.90       10.99      1.54 o 
  -1   6  10       62.45       60.29      1.97 o 
   0   6  10        3.62        1.42      1.52 o 
   1   6  10       10.81        9.59      1.68 o 
   2   6  10        5.30        3.77      1.77 o 
   3   6  10       12.24        9.44      1.87 o 
   4   6  10      218.73      213.55      2.95 o 
   5   6  10        0.33        0.30      1.71 o 
   6   6  10       54.27       59.58      2.91 o 
   7   6  10       24.91       24.85      2.19 o 
   8   6  10        0.07        1.53      1.79 o 
   9   6  10       25.12       35.53      2.38 o 
  10   6  10        7.83       11.05      1.31 o 
 -17   7  10        0.47       -0.55      1.04 o 
 -16   7  10        1.60        1.81      1.34 o 
 -15   7  10       12.61       14.46      1.66 o 
 -14   7  10      240.00      243.66      3.74 o 
 -13   7  10        2.73        1.68      1.65 o 
 -12   7  10       64.75       62.58      2.56 o 
 -11   7  10      158.84      167.56      4.02 o 
 -10   7  10      132.36      136.05      2.97 o 
  -9   7  10      314.32      271.19      3.30 o 
  -8   7  10       82.18       81.14      2.24 o 
  -7   7  10      313.43      303.29      3.80 o 
  -6   7  10     1025.89      965.50      8.35 o 
  -5   7  10       63.48       56.65      1.66 o 
  -4   7  10      234.00      223.37      2.68 o 
  -3   7  10       77.23       80.68      1.78 o 
  -2   7  10       71.00       63.84      1.75 o 
  -1   7  10       48.29       40.23      1.72 o 
   0   7  10      250.46      248.62      4.12 o 
   1   7  10        3.62        7.63      1.52 o 
   2   7  10       87.90       78.91      2.10 o 
   3   7  10       15.33       20.74      1.65 o 
   4   7  10        0.55        1.52      1.59 o 
   5   7  10        5.77        6.59      1.83 o 
   6   7  10       17.74       18.21      2.06 o 
   7   7  10      125.40      132.54      2.88 o 
   8   7  10        6.34        7.32      1.65 o 
   9   7  10       43.30       48.26      2.20 o 
  10   7  10       13.41       16.98      2.82 o 
 -17   8  10       65.77       70.25      3.17 o 
 -16   8  10        1.69        1.27      1.48 o 
 -15   8  10        0.11        0.81      1.87 o 
 -14   8  10       25.09       25.43      1.94 o 
 -13   8  10        1.12        1.38      1.78 o 
 -12   8  10       13.90       11.40      1.98 o 
 -11   8  10        7.86        8.13      1.82 o 
 -10   8  10      278.68      280.58      4.65 o 
  -9   8  10      526.98      533.02      6.81 o 
  -8   8  10      222.71      213.14      3.91 o 
  -7   8  10       85.01       93.18      2.46 o 
  -6   8  10      290.83      279.18      3.90 o 
  -5   8  10      669.34      648.80      6.16 o 
  -4   8  10       48.33       44.07      1.61 o 
  -3   8  10       59.97       58.90      1.60 o 
  -2   8  10       10.08        9.63      1.44 o 
  -1   8  10       22.44       19.73      1.50 o 
   0   8  10        2.93        5.72      1.34 o 
   1   8  10      151.14      147.21      2.12 o 
   2   8  10        3.10        2.44      1.41 o 
   3   8  10      158.36      144.44      2.43 o 
   4   8  10       27.53       28.96      1.75 o 
   5   8  10       77.04       79.67      2.21 o 
   6   8  10       27.77       25.48      2.21 o 
   7   8  10       94.75       99.73      2.48 o 
   8   8  10        8.09       14.99      1.63 o 
   9   8  10        1.48        1.21      1.44 o 
 -16   9  10        1.63        3.03      1.10 o 
 -15   9  10        4.20        2.36      1.70 o 
 -14   9  10       40.11       43.75      2.05 o 
 -13   9  10        6.51        8.94      1.70 o 
 -12   9  10       69.31       69.76      2.19 o 
 -11   9  10      395.62      391.22      6.77 o 
 -10   9  10      281.15      240.07      3.14 o 
  -9   9  10      349.78      321.08      3.62 o 
  -8   9  10      205.25      197.26      3.05 o 
  -7   9  10        3.56        3.57      1.43 o 
  -6   9  10      141.85      126.34      2.12 o 
  -5   9  10      301.39      267.58      2.78 o 
  -4   9  10       77.77       72.10      1.80 o 
  -3   9  10       12.33       11.61      1.40 o 
  -2   9  10       40.97       43.38      1.60 o 
  -1   9  10       59.82       47.13      1.59 o 
   0   9  10       87.61       82.14      1.74 o 
   1   9  10       58.73       54.96      1.69 o 
   2   9  10        0.10        1.38      1.35 o 
   3   9  10        0.66        1.45      1.47 o 
   4   9  10       24.88       21.43      1.64 o 
   5   9  10        6.13        7.52      1.72 o 
   6   9  10       21.07       19.96      2.01 o 
   7   9  10        1.61        0.91      1.71 o 
   8   9  10        4.38        5.99      1.65 o 
 -16  10  10       22.52       22.14      2.33 o 
 -15  10  10       11.64        8.54      1.23 o 
 -14  10  10        3.14        2.96      1.48 o 
 -13  10  10        1.74        2.29      1.59 o 
 -12  10  10        3.34        2.87      1.44 o 
 -11  10  10      154.31      138.06      2.28 o 
 -10  10  10        0.93        1.19      1.39 o 
  -9  10  10       30.11       20.72      1.61 o 
  -8  10  10        0.43        0.25      1.34 o 
  -7  10  10       37.04       39.95      1.68 o 
  -6  10  10       55.90       53.32      1.65 o 
  -5  10  10        1.97        3.52      1.33 o 
  -4  10  10       48.61       50.13      1.65 o 
  -3  10  10        4.47        3.24      1.30 o 
  -2  10  10       55.04       50.59      1.62 o 
  -1  10  10        8.74        6.19      1.36 o 
   0  10  10        5.63        5.33      1.36 o 
   1  10  10       46.98       45.83      1.62 o 
   2  10  10        0.68        0.58      1.29 o 
   3  10  10       28.46       27.49      1.48 o 
   4  10  10        1.54        3.02      1.71 o 
   5  10  10       19.19       26.88      1.73 o 
   6  10  10       15.19       17.86      1.74 o 
   7  10  10        2.87        4.97      1.61 o 
   8  10  10        3.48        6.44      1.97 o 
 -15  11  10       18.81       23.90      1.72 o 
 -14  11  10        0.19        1.32      1.09 o 
 -13  11  10        1.25        1.49      1.35 o 
 -12  11  10        7.75        5.90      1.37 o 
 -11  11  10        1.35        1.43      1.45 o 
 -10  11  10       67.08       65.43      1.88 o 
  -9  11  10       60.47       56.12      1.81 o 
  -8  11  10       88.94       95.15      1.87 o 
  -7  11  10       42.71       46.36      1.57 o 
  -6  11  10       83.81       82.23      1.81 o 
  -5  11  10        7.52        9.39      1.39 o 
  -4  11  10        7.68       10.64      1.37 o 
  -3  11  10       97.28       81.90      1.79 o 
  -2  11  10       54.16       56.40      1.75 o 
  -1  11  10       82.08       69.01      1.75 o 
   0  11  10        7.12        9.04      1.42 o 
   1  11  10       74.67       65.89      1.54 o 
   2  11  10       15.84       15.01      1.39 o 
   3  11  10        2.66        1.84      1.50 o 
   4  11  10       10.90       15.87      1.80 o 
   5  11  10       41.98       43.66      2.04 o 
   6  11  10       27.69       29.69      2.07 o 
   7  11  10        0.42       -0.07      2.03 o 
 -14  12  10       13.63       15.79      2.46 o 
 -13  12  10        6.76        7.92      1.23 o 
 -12  12  10       26.38       33.20      1.44 o 
 -11  12  10        3.01        2.28      1.29 o 
 -10  12  10       58.14       55.90      1.78 o 
  -9  12  10       96.94       97.28      2.03 o 
  -8  12  10       67.79       64.09      1.80 o 
  -7  12  10       19.27       18.56      1.43 o 
  -6  12  10        9.80       11.76      1.49 o 
  -5  12  10       98.15       94.69      1.98 o 
  -4  12  10        3.23        2.86      1.40 o 
  -3  12  10       60.52       59.80      1.78 o 
  -2  12  10       41.57       38.01      1.63 o 
  -1  12  10        1.39        0.85      1.46 o 
   0  12  10        7.08        9.69      1.29 o 
   1  12  10        9.56       11.55      1.27 o 
   2  12  10        5.39        3.77      1.38 o 
   3  12  10        1.72        3.05      1.60 o 
   4  12  10        1.42        5.33      2.05 o 
   5  12  10        9.34       11.48      1.86 o 
   6  12  10       10.26        7.02      1.46 o 
 -12  13  10        8.27        8.71      1.09 o 
 -11  13  10        9.89        9.85      1.22 o 
 -10  13  10       18.59       22.46      1.65 o 
  -9  13  10       21.89       22.28      1.65 o 
  -8  13  10       59.53       50.29      1.83 o 
  -7  13  10        6.58        6.43      1.29 o 
  -6  13  10       12.88       19.35      1.67 o 
  -5  13  10        3.12        1.37      1.42 o 
  -4  13  10        9.19        9.99      1.38 o 
  -3  13  10        3.32        2.87      1.37 o 
  -2  13  10       57.52       71.35      1.88 o 
  -1  13  10       45.67       47.10      1.64 o 
   0  13  10        0.53        0.88      1.17 o 
   1  13  10        0.91        2.12      1.30 o 
   2  13  10        0.12       -0.03      1.70 o 
   3  13  10        3.84        6.17      1.87 o 
   4  13  10       12.61       12.48      1.67 o 
   5  13  10        0.03       -0.75      1.29 o 
 -11  14  10        2.84        1.76      1.91 o 
 -10  14  10       30.91       26.65      1.86 o 
  -9  14  10        4.36        3.55      1.53 o 
  -8  14  10        0.02        0.67      1.66 o 
  -7  14  10        2.68        2.34      1.63 o 
  -6  14  10       11.58       16.40      1.72 o 
  -5  14  10        1.32        2.54      1.46 o 
  -4  14  10       12.07        9.05      1.30 o 
  -3  14  10        2.64        1.56      1.25 o 
  -2  14  10       31.66       29.78      1.47 o 
  -1  14  10       53.35       51.61      1.67 o 
   0  14  10        1.21        1.39      1.80 o 
   1  14  10        9.27        7.57      1.45 o 
   2  14  10        0.82        1.50      1.49 o 
   3  14  10        2.89        2.34      1.61 o 
  -9  15  10       14.23       10.88      1.34 o 
  -8  15  10       15.82       12.84      1.66 o 
  -7  15  10        5.42        5.64      1.50 o 
  -6  15  10       22.81       29.96      2.04 o 
  -5  15  10        0.74        1.14      1.83 o 
  -4  15  10        0.26        0.80      1.74 o 
  -3  15  10        0.22        0.01      1.42 o 
  -2  15  10        0.32        0.67      1.79 o 
  -1  15  10        4.57        3.56      1.43 o 
   0  15  10        6.04        4.13      1.33 o 
   1  15  10        0.02       -0.34      1.72 o 
  -6  16  10       42.16       50.32      2.23 o 
  -5  16  10       16.77       18.01      1.67 o 
  -4  16  10       10.65       11.57      1.62 o 
  -3  16  10       15.00       17.20      1.69 o 
  -2  16  10        4.43        6.20      2.68 o 
 -18   1  11       11.49       11.04      2.07 o 
 -17   1  11       16.28       21.08      1.92 o 
 -16   1  11       27.26       28.96      1.83 o 
 -15   1  11       64.89       77.04      2.16 o 
 -14   1  11        1.99        0.58      1.56 o 
 -13   1  11        5.49        5.93      1.99 o 
 -12   1  11       86.99       79.38      2.29 o 
 -11   1  11      115.66      100.93      2.47 o 
 -10   1  11      508.46      451.58      7.91 o 
  -9   1  11        0.47        0.11      1.51 o 
  -8   1  11       40.36       37.87      1.69 o 
  -7   1  11       43.68       41.59      2.39 o 
  -6   1  11       42.81       45.32      2.38 o 
  -5   1  11      121.64      137.94      3.44 o 
  -4   1  11      306.07      288.25      3.90 o 
  -3   1  11       34.84       32.05      1.80 o 
  -2   1  11      787.52      742.07      9.28 o 
  -1   1  11        5.51        6.74      1.84 o 
   0   1  11      308.35      304.51      6.35 o 
   1   1  11      331.19      299.92      4.11 o 
   2   1  11      146.39      134.16      2.77 o 
   3   1  11      212.00      196.44      4.55 o 
   4   1  11       43.00       45.18      2.35 o 
   5   1  11       47.08       49.28      2.34 o 
   6   1  11        4.20        4.75      2.14 o 
   7   1  11       78.29       70.91      2.27 o 
   8   1  11       10.55       10.36      1.69 o 
   9   1  11       22.34       28.59      2.31 o 
  10   1  11       10.93       16.75      1.87 o 
 -18   2  11        6.04        7.13      1.60 o 
 -17   2  11        0.77        0.65      1.55 o 
 -16   2  11       19.04       23.68      1.91 o 
 -15   2  11       11.36        8.03      1.50 o 
 -14   2  11        0.09        0.70      1.52 o 
 -13   2  11       46.64       44.09      2.00 o 
 -12   2  11       75.22       71.21      2.40 o 
 -11   2  11       56.49       59.20      2.23 o 
 -10   2  11      203.18      185.40      4.10 o 
  -9   2  11      174.28      178.23      3.92 o 
  -8   2  11      413.23      398.99     16.68 o 
  -7   2  11        3.45        4.04      2.12 o 
  -6   2  11        0.02        1.20      1.90 o 
  -5   2  11      236.89      236.83      3.68 o 
  -4   2  11      516.33      484.14      4.53 o 
  -3   2  11        1.94        3.92      1.59 o 
  -2   2  11      659.40      627.45      9.80 o 
  -1   2  11        7.07        9.37      1.49 o 
   0   2  11       12.34        8.76      2.09 o 
   1   2  11        2.17        3.71      2.06 o 
   2   2  11       76.88       64.81      2.28 o 
   3   2  11      209.92      212.99      6.18 o 
   4   2  11      162.04      148.58      4.51 o 
   5   2  11        1.25        1.51      1.98 o 
   6   2  11       44.43       49.90      2.53 o 
   7   2  11        1.97        2.16      2.11 o 
   8   2  11        3.67        5.54      1.64 o 
   9   2  11       13.43       13.32      1.52 o 
  10   2  11        0.63        0.29      1.61 o 
 -18   3  11        4.30        4.26      1.50 o 
 -17   3  11       15.02       15.23      1.60 o 
 -16   3  11        5.08        7.72      1.84 o 
 -15   3  11       23.22       23.35      1.96 o 
 -14   3  11       49.36       41.83      2.13 o 
 -13   3  11       51.78       46.11      1.88 o 
 -12   3  11      415.18      392.25      6.58 o 
 -11   3  11        1.48        1.06      1.72 o 
 -10   3  11       61.99       62.69      2.23 o 
  -9   3  11      340.44      295.12      5.15 o 
  -8   3  11       45.66       52.95      2.37 o 
  -7   3  11        0.01        1.65      1.74 o 
  -6   3  11      306.66      295.17      4.90 o 
  -5   3  11       19.85       24.33      1.95 o 
  -4   3  11       29.14       26.34      1.72 o 
  -3   3  11      398.51      373.17      4.28 o 
  -2   3  11       40.53       38.66      1.87 o 
  -1   3  11      111.88      102.19      2.22 o 
   0   3  11        0.02        0.49      1.67 o 
   1   3  11       48.13       39.22      2.18 o 
   2   3  11       20.50       18.71      1.99 o 
   3   3  11        0.59        0.72      1.96 o 
   4   3  11        0.86        0.45      1.92 o 
   5   3  11       56.48       51.11      2.63 o 
   6   3  11       15.12       13.55      2.32 o 
   7   3  11       74.56       74.89      2.34 o 
   8   3  11        1.08        0.03      1.60 o 
   9   3  11        0.58       -0.35      1.53 o 
  10   3  11        3.23        3.43      1.86 o 
 -18   4  11       22.67       27.43      2.34 o 
 -17   4  11        1.99        1.90      1.63 o 
 -16   4  11       20.69       18.14      2.34 o 
 -15   4  11        0.06        0.74      1.86 o 
 -14   4  11        2.20        1.70      2.12 o 
 -13   4  11       31.95       27.60      1.95 o 
 -12   4  11       18.36       13.25      1.89 o 
 -11   4  11       79.15       72.97      2.42 o 
 -10   4  11       95.60       83.61      2.61 o 
  -9   4  11       50.58       52.30      2.15 o 
  -8   4  11       41.28       35.96      1.98 o 
  -7   4  11      209.20      195.84      4.96 o 
  -6   4  11      401.25      389.86      5.11 o 
  -5   4  11       17.55       13.35      1.70 o 
  -4   4  11      845.27      767.27     12.39 o 
  -3   4  11       34.19       37.60      1.87 o 
  -2   4  11        9.17       10.38      1.73 o 
  -1   4  11      111.40      108.23      2.41 o 
   0   4  11        0.15        0.56      1.86 o 
   1   4  11       83.54       78.76      3.02 o 
   2   4  11      119.79      125.47      2.83 o 
   3   4  11        5.31        6.77      1.93 o 
   4   4  11      392.73      377.03      6.69 o 
   5   4  11       17.06       18.33      2.47 o 
   6   4  11       13.31       15.87      2.30 o 
   7   4  11        2.62        4.16      1.74 o 
   8   4  11        0.19       -1.31      1.68 o 
   9   4  11        8.72       11.12      1.71 o 
 -18   5  11        9.81        5.28      1.62 o 
 -17   5  11        0.31        1.60      1.36 o 
 -16   5  11       12.77       13.34      1.64 o 
 -15   5  11        1.33        1.06      1.75 o 
 -14   5  11       79.75       71.35      2.63 o 
 -13   5  11      102.86       96.19      2.67 o 
 -12   5  11      227.05      219.39      4.18 o 
 -11   5  11        5.00        7.85      1.69 o 
 -10   5  11        2.91        2.61      1.65 o 
  -9   5  11      629.50      573.25     10.54 o 
  -8   5  11      100.61       95.90      2.40 o 
  -7   5  11      283.08      276.09      6.29 o 
  -6   5  11       78.33       76.90      2.04 o 
  -5   5  11      325.77      301.70      4.60 o 
  -4   5  11      649.42      605.33      8.49 o 
  -3   5  11      538.16      484.40      6.59 o 
  -2   5  11        1.24       -0.07      1.79 o 
  -1   5  11       96.90       84.79      2.39 o 
   0   5  11        1.06        0.46      1.72 o 
   1   5  11       88.45       76.88      2.34 o 
   2   5  11       50.52       44.41      2.56 o 
   3   5  11       29.08       24.71      2.20 o 
   4   5  11       21.93       25.81      2.06 o 
   5   5  11      140.57      138.46      3.32 o 
   6   5  11        0.71        1.25      1.88 o 
   7   5  11        7.00        4.49      1.66 o 
   8   5  11        0.59        1.59      1.53 o 
   9   5  11       18.60       23.74      1.78 o 
 -17   6  11        0.14        0.74      1.28 o 
 -16   6  11       35.63       41.39      1.70 o 
 -15   6  11        1.11        0.73      1.57 o 
 -14   6  11      206.32      212.51      5.99 o 
 -13   6  11        0.00       -0.35      1.87 o 
 -12   6  11      132.84      125.38      2.84 o 
 -11   6  11       86.53       84.47      2.42 o 
 -10   6  11        4.71        4.05      1.68 o 
  -9   6  11       11.49       11.68      1.86 o 
  -8   6  11      238.35      242.58      4.04 o 
  -7   6  11      512.52      501.11      6.45 o 
  -6   6  11      883.39      841.87     11.88 o 
  -5   6  11       20.70       24.46      1.57 o 
  -4   6  11       11.98       13.13      1.50 o 
  -3   6  11      490.52      465.36      8.77 o 
  -2   6  11       13.57       13.15      1.95 o 
  -1   6  11      104.65      106.38      3.03 o 
   0   6  11       50.42       47.77      2.23 o 
   1   6  11        6.41        5.51      1.82 o 
   2   6  11       29.34       42.98      2.41 o 
   3   6  11       45.90       41.93      2.29 o 
   4   6  11        1.23        1.89      1.61 o 
   5   6  11       21.77       19.94      2.06 o 
   6   6  11       25.31       24.04      1.98 o 
   7   6  11        0.23        1.67      1.55 o 
   8   6  11       10.95       14.55      1.95 o 
   9   6  11        8.41       11.65      1.58 o 
 -17   7  11        0.64        0.54      1.16 o 
 -16   7  11        1.02        0.50      1.39 o 
 -15   7  11        0.78        2.17      1.56 o 
 -14   7  11        0.77        2.29      1.86 o 
 -13   7  11       67.55       61.01      2.53 o 
 -12   7  11        0.38       -0.78      1.79 o 
 -11   7  11       63.07       68.28      2.21 o 
 -10   7  11       41.09       44.58      2.00 o 
  -9   7  11      527.47      519.63      6.95 o 
  -8   7  11       84.29       74.99      2.15 o 
  -7   7  11      182.68      163.66      3.01 o 
  -6   7  11      231.87      222.30      2.80 o 
  -5   7  11        0.80        1.17      1.50 o 
  -4   7  11       63.03       57.91      1.91 o 
  -3   7  11      834.02      740.94     11.37 o 
  -2   7  11       11.00        6.12      1.67 o 
  -1   7  11       99.09       95.43      2.26 o 
   0   7  11      109.68      110.13      2.33 o 
   1   7  11       67.12       53.08      2.04 o 
   2   7  11      101.72       82.33      2.29 o 
   3   7  11       21.22       22.29      1.87 o 
   4   7  11        1.13        0.40      1.64 o 
   5   7  11        8.30        9.77      1.55 o 
   6   7  11       36.37       38.01      1.93 o 
   7   7  11        5.01        6.78      1.58 o 
   8   7  11        3.13        3.27      1.60 o 
 -16   8  11       25.83       26.41      1.31 o 
 -15   8  11       25.62       19.90      1.83 o 
 -14   8  11       90.27       99.19      2.97 o 
 -13   8  11       98.77       94.49      2.40 o 
 -12   8  11       56.27       44.87      2.00 o 
 -11   8  11        0.00        0.90      1.64 o 
 -10   8  11       61.95       71.13      2.31 o 
  -9   8  11      113.24      110.15      2.49 o 
  -8   8  11        9.15       11.77      1.68 o 
  -7   8  11        2.53        2.70      1.55 o 
  -6   8  11      501.21      490.44      3.94 o 
  -5   8  11        0.04        0.20      1.54 o 
  -4   8  11       16.09       13.36      1.60 o 
  -3   8  11      272.04      244.34      3.99 o 
  -2   8  11        1.40        0.89      1.59 o 
  -1   8  11      149.49      147.27      3.25 o 
   0   8  11        8.31       11.89      1.58 o 
   1   8  11       36.03       32.70      1.76 o 
   2   8  11        3.57        3.55      1.59 o 
   3   8  11       10.31        9.19      1.73 o 
   4   8  11       27.77       33.72      1.83 o 
   5   8  11       18.93       19.71      1.57 o 
   6   8  11        6.96        7.97      1.73 o 
   7   8  11        1.00        0.17      1.39 o 
   8   8  11        5.53        7.03      1.57 o 
 -16   9  11       11.62       16.40      1.81 o 
 -15   9  11        0.96        2.24      1.16 o 
 -14   9  11        0.72        2.63      1.20 o 
 -13   9  11       12.37        8.88      1.52 o 
 -12   9  11        0.15        0.11      1.44 o 
 -11   9  11       72.67       75.14      1.93 o 
 -10   9  11       10.46        9.82      1.55 o 
  -9   9  11        2.27        2.74      1.60 o 
  -8   9  11       13.82       12.97      1.68 o 
  -7   9  11       69.24       64.97      1.91 o 
  -6   9  11        6.79        5.71      1.63 o 
  -5   9  11        0.03        0.30      1.54 o 
  -4   9  11      157.85      153.98      2.52 o 
  -3   9  11       51.06       61.00      2.02 o 
  -2   9  11       14.27       10.12      1.62 o 
  -1   9  11       37.47       32.06      1.54 o 
   0   9  11       72.12       62.07      1.75 o 
   1   9  11       39.64       36.54      1.76 o 
   2   9  11       36.49       34.87      1.77 o 
   3   9  11        5.30        9.03      1.70 o 
   4   9  11       16.11       17.03      1.72 o 
   5   9  11        0.05       -0.95      1.41 o 
   6   9  11       40.49       42.87      2.23 o 
   7   9  11        1.71        1.80      1.80 o 
 -15  10  11        4.03        3.24      1.28 o 
 -14  10  11        0.72        0.15      1.18 o 
 -13  10  11       34.77       40.34      1.88 o 
 -12  10  11       72.03       70.79      2.01 o 
 -11  10  11       20.41       17.01      1.32 o 
 -10  10  11       71.61       67.77      1.89 o 
  -9  10  11       34.25       30.98      1.75 o 
  -8  10  11        4.86        7.61      1.54 o 
  -7  10  11      147.07      147.43      2.31 o 
  -6  10  11        7.71        7.30      1.48 o 
  -5  10  11        4.08        4.57      1.50 o 
  -4  10  11        0.66        0.33      1.38 o 
  -3  10  11      148.46      141.58      2.35 o 
  -2  10  11      214.44      196.44      2.57 o 
  -1  10  11        1.72        1.52      1.56 o 
   0  10  11       71.18       73.07      1.84 o 
   1  10  11       14.40       15.21      1.54 o 
   2  10  11       31.70       28.31      1.65 o 
   3  10  11        7.04        4.72      1.63 o 
   4  10  11        0.89        0.93      1.71 o 
   5  10  11        0.68        0.42      1.90 o 
   6  10  11        2.24        2.38      1.47 o 
 -14  11  11        8.77       13.84      1.38 o 
 -13  11  11        1.31        1.19      1.21 o 
 -12  11  11      169.11      170.51      3.75 o 
 -11  11  11       54.01       54.24      1.71 o 
 -10  11  11      120.05      116.60      2.15 o 
  -9  11  11      130.46      126.42      2.18 o 
  -8  11  11       45.26       39.82      1.76 o 
  -7  11  11       33.64       37.53      1.63 o 
  -6  11  11        2.41        2.43      1.46 o 
  -5  11  11        6.09        5.55      1.48 o 
  -4  11  11       33.24       31.48      1.67 o 
  -3  11  11       56.23       46.81      1.76 o 
  -2  11  11       26.98       25.88      1.66 o 
  -1  11  11        1.83        1.38      1.52 o 
   0  11  11        0.37       -0.19      1.40 o 
   1  11  11        5.88        3.96      1.33 o 
   2  11  11       59.81       66.00      2.07 o 
   3  11  11       15.46       16.35      1.77 o 
   4  11  11        0.09       -0.92      1.83 o 
   5  11  11        1.12        0.60      1.50 o 
 -13  12  11        5.86        7.11      1.88 o 
 -12  12  11       13.58       18.97      1.49 o 
 -11  12  11        3.65        2.72      1.17 o 
 -10  12  11        7.98        7.38      1.53 o 
  -9  12  11       19.00       18.06      1.68 o 
  -8  12  11       58.49       68.91      2.00 o 
  -7  12  11       13.14       14.79      1.69 o 
  -6  12  11        7.64        6.64      1.43 o 
  -5  12  11       72.18       74.76      2.08 o 
  -4  12  11        0.01        0.20      1.41 o 
  -3  12  11        0.92        1.78      1.42 o 
  -2  12  11       57.02       53.96      1.84 o 
  -1  12  11        0.00       -0.11      1.39 o 
   0  12  11       24.57       28.16      1.53 o 
   1  12  11        0.72        1.02      1.42 o 
   2  12  11        0.97        0.08      1.71 o 
   3  12  11       49.62       59.02      2.83 o 
   4  12  11       31.52       36.94      1.76 o 
 -12  13  11        0.28        1.90      2.14 o 
 -11  13  11        5.34        5.64      1.58 o 
 -10  13  11       32.48       27.20      1.80 o 
  -9  13  11        0.20        1.31      1.48 o 
  -8  13  11       46.01       47.03      2.14 o 
  -7  13  11        1.50        2.30      1.62 o 
  -6  13  11       43.00       49.84      1.97 o 
  -5  13  11        2.60        4.25      1.39 o 
  -4  13  11        1.77        2.32      1.26 o 
  -3  13  11       37.07       43.24      1.63 o 
  -2  13  11        2.42        3.89      1.33 o 
  -1  13  11       23.47       24.02      1.53 o 
   0  13  11       27.58       31.03      1.49 o 
   1  13  11       25.37       20.18      2.38 o 
   2  13  11        9.47        8.82      1.65 o 
   3  13  11        5.31        6.07      1.90 o 
 -10  14  11       16.08       20.52      1.97 o 
  -9  14  11       11.46       14.82      1.52 o 
  -8  14  11        3.31        3.06      1.67 o 
  -7  14  11       10.88       11.12      1.46 o 
  -6  14  11       61.34       81.10      2.06 o 
  -5  14  11        6.00        5.58      1.44 o 
  -4  14  11       18.16       18.97      1.61 o 
  -3  14  11       68.45       70.17      2.96 o 
  -2  14  11        4.72        6.84      1.24 o 
  -1  14  11       17.31       17.18      1.82 o 
   0  14  11       45.08       48.11      3.03 o 
   1  14  11        0.05        0.42      1.89 o 
  -7  15  11        0.46       -1.75      1.75 o 
  -6  15  11       55.13       61.92      2.95 o 
  -5  15  11        6.95       12.45      1.79 o 
  -4  15  11        0.86        2.10      1.72 o 
  -3  15  11        6.89       11.52      1.79 o 
  -2  15  11       13.32       13.68      2.00 o 
 -18   0  12       85.03       84.61      4.40 o 
 -17   0  12       40.25       52.02      5.31 o 
 -16   0  12      127.10      138.81      4.16 o 
 -15   0  12        0.62        2.60      2.68 o 
 -14   0  12       26.84       24.35      2.57 o 
 -13   0  12       25.72       34.87      2.94 o 
 -12   0  12       68.89       68.20      3.33 o 
 -11   0  12       50.27       36.44      2.52 o 
 -10   0  12        2.06        0.30      1.93 o 
  -9   0  12       37.93       36.99      2.76 o 
  -8   0  12        2.90        6.81      2.37 o 
  -7   0  12      205.02      176.79     13.29 o 
  -6   0  12      171.85      159.74      5.97 o 
  -5   0  12      432.89      443.30     23.54 o 
  -4   0  12        0.01       -0.49      2.70 o 
  -3   0  12      442.19      434.04      6.74 o 
  -2   0  12     1089.88     1000.70     16.08 o 
  -1   0  12      159.44      150.81      5.54 o 
   0   0  12      226.53      187.63      6.33 o 
   1   0  12      174.70      147.66      6.60 o 
   2   0  12       79.72       81.08      3.69 o 
   3   0  12       30.19       27.89      2.92 o 
   4   0  12        1.16       -0.86      2.67 o 
   5   0  12        0.25       -0.09      2.44 o 
   6   0  12      141.52      153.18      3.70 o 
   7   0  12       77.97       88.46      4.23 o 
   8   0  12       62.41       66.55      3.42 o 
 -18   1  12       42.68       36.49      2.47 o 
 -17   1  12       33.93       32.75      2.38 o 
 -16   1  12       34.66       32.08      3.15 o 
 -15   1  12        1.97        2.66      1.59 o 
 -14   1  12        2.64        3.32      1.70 o 
 -13   1  12        0.74        2.05      1.73 o 
 -12   1  12        8.22        8.98      1.72 o 
 -11   1  12       59.68       53.45      2.10 o 
 -10   1  12       24.41       24.91      1.80 o 
  -9   1  12        2.74        0.83      1.78 o 
  -8   1  12       37.23       36.37      2.26 o 
  -7   1  12        0.43        1.51      2.11 o 
  -6   1  12       42.20       37.79      2.79 o 
  -5   1  12       18.28       16.50      2.04 o 
  -4   1  12        0.36        1.45      1.79 o 
  -3   1  12        0.18        2.29      1.61 o 
  -2   1  12       33.75       30.04      1.96 o 
  -1   1  12       20.18       12.49      1.96 o 
   0   1  12       37.58       31.81      2.39 o 
   1   1  12       96.11       89.29      2.67 o 
   2   1  12       76.98       78.89      2.56 o 
   3   1  12       29.70       32.37      2.05 o 
   4   1  12        3.54        3.08      1.90 o 
   5   1  12       21.87       23.07      1.98 o 
   6   1  12        1.15        2.05      1.81 o 
   7   1  12       11.38       15.35      2.30 o 
   8   1  12       11.90       20.48      1.98 o 
   9   1  12        6.86        9.40      2.84 o 
 -18   2  12        5.18       12.05      2.10 o 
 -17   2  12       16.39       15.11      1.57 o 
 -16   2  12        7.24        8.28      1.84 o 
 -15   2  12        0.38       -0.41      1.94 o 
 -14   2  12        0.00        0.45      1.56 o 
 -13   2  12       93.59       81.60      2.21 o 
 -12   2  12        0.11       -0.18      1.74 o 
 -11   2  12      102.36       95.57      3.63 o 
 -10   2  12        0.01       -0.57      1.87 o 
  -9   2  12       38.10       40.85      2.17 o 
  -8   2  12       64.07       62.59      2.61 o 
  -7   2  12        3.98        5.33      2.19 o 
  -6   2  12       33.39       34.76      2.52 o 
  -5   2  12      366.85      336.38      6.15 o 
  -4   2  12      128.22      119.93      2.86 o 
  -3   2  12      194.00      179.99      3.28 o 
  -2   2  12      382.97      337.66      5.38 o 
  -1   2  12        0.13        1.22      2.04 o 
   0   2  12      134.73      115.25      3.02 o 
   1   2  12        6.50        6.53      2.10 o 
   2   2  12       18.48       19.84      2.26 o 
   3   2  12       48.88       48.11      2.25 o 
   4   2  12        0.00        0.25      2.00 o 
   5   2  12        9.66       10.53      2.07 o 
   6   2  12       36.16       37.19      2.23 o 
   7   2  12       11.38       11.82      1.68 o 
   8   2  12       11.53       12.49      1.81 o 
 -18   3  12        3.23        0.69      2.16 o 
 -17   3  12        0.50        1.69      1.39 o 
 -16   3  12       68.63       72.10      2.57 o 
 -15   3  12        0.49        1.85      1.40 o 
 -14   3  12       50.57       45.75      1.80 o 
 -13   3  12        4.51        3.10      1.58 o 
 -12   3  12        2.63        5.52      1.68 o 
 -11   3  12       68.25       57.93      2.09 o 
 -10   3  12        1.95        2.19      1.73 o 
  -9   3  12       80.77       93.52      3.47 o 
  -8   3  12       27.96       22.45      1.85 o 
  -7   3  12       27.83       15.99      1.97 o 
  -6   3  12      207.54      198.08      3.94 o 
  -5   3  12      239.02      226.75      4.98 o 
  -4   3  12       64.10       64.45      2.41 o 
  -3   3  12       50.42       52.25      2.34 o 
  -2   3  12       14.85       12.78      1.64 o 
  -1   3  12      171.18      169.91      3.13 o 
   0   3  12       32.35       34.21      2.39 o 
   1   3  12      151.99      153.48      3.93 o 
   2   3  12       34.53       37.48      2.60 o 
   3   3  12       38.71       36.41      2.62 o 
   4   3  12        1.03        1.59      1.95 o 
   5   3  12       25.22       27.65      2.29 o 
   6   3  12        4.38        7.65      1.69 o 
   7   3  12       21.74       23.97      1.73 o 
   8   3  12        8.50        9.25      1.66 o 
 -17   4  12        4.95        6.86      1.43 o 
 -16   4  12       21.46       23.57      1.85 o 
 -15   4  12       93.09       93.06      2.29 o 
 -14   4  12      157.14      161.14      3.62 o 
 -13   4  12      236.66      221.77      2.92 o 
 -12   4  12       66.92       71.35      2.17 o 
 -11   4  12      171.33      181.29      4.72 o 
 -10   4  12      269.54      244.93      3.68 o 
  -9   4  12       18.18       15.27      1.78 o 
  -8   4  12     1011.36     1001.42     27.44 o 
  -7   4  12      276.17      267.12      3.55 o 
  -6   4  12        9.70        8.74      1.84 o 
  -5   4  12       50.64       45.69      2.18 o 
  -4   4  12      296.68      279.95      4.52 o 
  -3   4  12        0.22        0.75      1.79 o 
  -2   4  12       17.08       20.36      2.14 o 
  -1   4  12       12.35       14.04      1.81 o 
   0   4  12      144.70      146.91      3.49 o 
   1   4  12        2.56        3.31      2.19 o 
   2   4  12        0.23        1.42      1.95 o 
   3   4  12      307.88      307.11      4.99 o 
   4   4  12        0.01        1.15      1.98 o 
   5   4  12       57.30       55.77      2.43 o 
   6   4  12        0.11        0.25      1.74 o 
   7   4  12        0.85       -0.22      1.26 o 
   8   4  12        0.27        1.03      1.38 o 
 -17   5  12       11.48       10.24      1.32 o 
 -16   5  12       20.38       25.40      1.68 o 
 -15   5  12        5.93        7.68      1.53 o 
 -14   5  12        0.00        1.76      1.63 o 
 -13   5  12       12.48       18.75      1.62 o 
 -12   5  12      277.87      303.00      3.62 o 
 -11   5  12      115.97      109.31      2.60 o 
 -10   5  12      125.88      134.24      3.41 o 
  -9   5  12      115.71      101.26      2.55 o 
  -8   5  12        6.39        8.08      1.85 o 
  -7   5  12      142.67      139.98      3.06 o 
  -6   5  12      141.87      129.56      3.25 o 
  -5   5  12       88.61       89.12      2.05 o 
  -4   5  12       20.47       16.87      1.76 o 
  -3   5  12       64.99       56.48      2.32 o 
  -2   5  12       37.69       35.29      2.43 o 
  -1   5  12       86.69       90.22      2.52 o 
   0   5  12      119.46      112.47      2.90 o 
   1   5  12        9.63        8.30      2.23 o 
   2   5  12        4.16        6.87      2.23 o 
   3   5  12        1.66        4.07      1.87 o 
   4   5  12        3.42        5.59      1.60 o 
   5   5  12        2.27        3.10      1.85 o 
   6   5  12        0.10        0.90      1.52 o 
   7   5  12       23.04       24.30      1.64 o 
   8   5  12        5.67       10.49      1.61 o 
 -17   6  12        4.50        4.99      2.33 o 
 -16   6  12       10.97        9.24      1.35 o 
 -15   6  12        0.29        1.38      1.54 o 
 -14   6  12        7.54       13.36      1.87 o 
 -13   6  12       31.80       35.47      2.16 o 
 -12   6  12        2.31        3.30      1.61 o 
 -11   6  12        3.35        4.68      1.86 o 
 -10   6  12        4.93        4.17      1.76 o 
  -9   6  12       29.81       30.84      2.04 o 
  -8   6  12      288.78      268.42      3.58 o 
  -7   6  12        1.18        2.19      1.81 o 
  -6   6  12      451.08      418.44      6.70 o 
  -5   6  12       28.73       28.26      1.70 o 
  -4   6  12      233.79      221.31      3.84 o 
  -3   6  12       90.24       87.72      2.57 o 
  -2   6  12        0.64       -0.32      1.86 o 
  -1   6  12        0.54        1.07      1.83 o 
   0   6  12       19.59       16.04      1.79 o 
   1   6  12      108.06      100.16      3.13 o 
   2   6  12       15.13       18.09      2.19 o 
   3   6  12        4.82        5.83      1.78 o 
   4   6  12        2.71        2.72      1.81 o 
   5   6  12       14.60       13.82      1.67 o 
   6   6  12        3.23        3.74      1.35 o 
   7   6  12        5.65        6.25      1.49 o 
 -16   7  12        2.97        0.42      1.30 o 
 -15   7  12       55.93       53.27      2.53 o 
 -14   7  12        0.05        0.72      1.61 o 
 -13   7  12       19.12       20.72      1.77 o 
 -12   7  12        7.75        8.86      1.79 o 
 -11   7  12        1.21        3.04      1.56 o 
 -10   7  12      143.95      135.65      3.07 o 
  -9   7  12       90.50      102.72      2.56 o 
  -8   7  12       54.24       48.70      2.03 o 
  -7   7  12       63.02       60.47      1.90 o 
  -6   7  12        0.41        0.70      1.56 o 
  -5   7  12       27.16       28.33      1.97 o 
  -4   7  12       15.46       12.60      1.80 o 
  -3   7  12      290.97      282.50      5.77 o 
  -2   7  12       93.64       88.22      2.42 o 
  -1   7  12        8.48        7.61      1.66 o 
   0   7  12        0.55        0.26      1.56 o 
   1   7  12        6.40        9.23      1.93 o 
   2   7  12       74.27       77.54      2.24 o 
   3   7  12        0.15        1.93      1.58 o 
   4   7  12       54.87       58.67      2.12 o 
   5   7  12       10.05        8.96      1.79 o 
   6   7  12        0.38        0.82      1.72 o 
   7   7  12        0.95        2.63      1.64 o 
 -16   8  12        1.44        1.19      1.30 o 
 -15   8  12       13.01       19.41      1.81 o 
 -14   8  12        0.73        1.15      1.35 o 
 -13   8  12       15.12       16.17      1.65 o 
 -12   8  12       11.64       11.77      1.64 o 
 -11   8  12       49.33       51.30      1.88 o 
 -10   8  12        0.51        0.03      1.75 o 
  -9   8  12       22.83       24.46      1.93 o 
  -8   8  12       61.22       59.68      2.10 o 
  -7   8  12        0.56        3.28      1.62 o 
  -6   8  12      101.87       94.18      2.27 o 
  -5   8  12        4.37        6.63      1.67 o 
  -4   8  12       64.62       66.43      2.26 o 
  -3   8  12       22.97       22.99      1.95 o 
  -2   8  12        4.48        4.68      1.78 o 
  -1   8  12       67.58       65.42      1.97 o 
   0   8  12       23.51       19.77      1.60 o 
   1   8  12       53.00       46.67      1.91 o 
   2   8  12        5.27        3.76      1.58 o 
   3   8  12        0.07       -0.29      1.60 o 
   4   8  12        1.14        4.15      1.52 o 
   5   8  12       17.03       15.18      2.02 o 
   6   8  12       11.29       13.28      1.55 o 
 -15   9  12        2.20        4.86      1.31 o 
 -14   9  12        1.87        0.18      1.41 o 
 -13   9  12       12.58       14.41      1.50 o 
 -12   9  12       51.96       48.83      1.78 o 
 -11   9  12        0.04       -0.05      1.42 o 
 -10   9  12        0.00        0.46      1.59 o 
  -9   9  12        1.32        2.09      1.52 o 
  -8   9  12       36.93       35.77      1.72 o 
  -7   9  12       57.28       65.41      1.98 o 
  -6   9  12        2.03        0.94      1.50 o 
  -5   9  12        0.46        1.27      1.60 o 
  -4   9  12        2.50        3.05      1.75 o 
  -3   9  12        0.65        1.50      1.57 o 
  -2   9  12      125.12      120.29      2.39 o 
  -1   9  12        1.66        0.39      1.51 o 
   0   9  12        0.57       -0.28      1.61 o 
   1   9  12        0.99        1.59      1.60 o 
   2   9  12        2.80        4.16      1.48 o 
   3   9  12        2.63        2.06      1.59 o 
   4   9  12        0.60       -1.41      1.41 o 
   5   9  12        0.01        1.46      1.58 o 
   6   9  12        0.03       -1.32      1.70 o 
 -14  10  12        6.30        2.94      1.36 o 
 -13  10  12        4.37       10.21      1.52 o 
 -12  10  12       47.49       44.81      1.72 o 
 -11  10  12        0.01        0.19      1.28 o 
 -10  10  12        0.13        2.31      1.35 o 
  -9  10  12       17.49       18.50      1.57 o 
  -8  10  12       10.04        7.76      1.66 o 
  -7  10  12        0.98       -0.64      1.45 o 
  -6  10  12        5.45        5.21      1.54 o 
  -5  10  12       84.86       96.63      2.21 o 
  -4  10  12       81.64       88.20      2.25 o 
  -3  10  12        1.56        2.95      1.50 o 
  -2  10  12       12.31       11.12      1.75 o 
  -1  10  12       13.60       13.46      1.67 o 
   0  10  12        0.13        0.84      1.38 o 
   1  10  12        9.15        8.51      1.45 o 
   2  10  12       10.42       12.77      1.50 o 
   3  10  12       28.62       35.25      1.65 o 
   4  10  12       10.92       13.41      1.79 o 
   5  10  12       37.13       38.37      1.71 o 
 -13  11  12        0.99        2.96      2.01 o 
 -12  11  12       42.35       37.50      1.70 o 
 -11  11  12        6.79        4.52      1.35 o 
 -10  11  12        0.65        1.03      1.28 o 
  -9  11  12        7.88        7.08      1.45 o 
  -8  11  12       47.38       43.88      1.80 o 
  -7  11  12       22.26       23.15      1.48 o 
  -6  11  12        8.48        9.64      1.56 o 
  -5  11  12       63.70       64.22      1.87 o 
  -4  11  12        1.00        1.07      1.41 o 
  -3  11  12        0.75        1.16      1.57 o 
  -2  11  12        0.20        0.61      1.55 o 
  -1  11  12       28.25       24.43      1.79 o 
   0  11  12        0.73        2.11      1.56 o 
   1  11  12       47.55       46.75      1.94 o 
   2  11  12        1.50        0.71      1.46 o 
   3  11  12        1.03        1.98      1.43 o 
   4  11  12        1.91        2.97      1.71 o 
 -12  12  12        6.49        4.22      2.23 o 
 -11  12  12        8.57        5.83      1.75 o 
 -10  12  12       24.98       22.14      1.56 o 
  -9  12  12       36.01       44.07      1.59 o 
  -8  12  12        0.13        0.11      1.51 o 
  -7  12  12        0.31        0.96      1.49 o 
  -6  12  12       10.02       11.28      1.47 o 
  -5  12  12       21.56       17.90      1.57 o 
  -4  12  12        0.34        1.56      1.36 o 
  -3  12  12       61.61       71.07      1.96 o 
  -2  12  12        7.18        8.75      1.51 o 
  -1  12  12       25.93       21.98      1.59 o 
   0  12  12        0.38        1.33      1.37 o 
   1  12  12       11.44        9.88      2.02 o 
   2  12  12        6.51        6.25      2.12 o 
   3  12  12        0.03       -0.62      1.99 o 
 -10  13  12       87.39      101.57      4.99 o 
  -9  13  12        9.97       12.71      1.47 o 
  -8  13  12       44.72       53.29      1.90 o 
  -7  13  12        6.89        9.47      1.26 o 
  -6  13  12        9.86        9.37      1.35 o 
  -5  13  12        5.36        4.96      1.50 o 
  -4  13  12        0.18        1.18      1.36 o 
  -3  13  12        7.71        8.31      1.22 o 
  -2  13  12        5.31        6.52      1.21 o 
  -1  13  12        0.29        0.63      1.39 o 
   0  13  12        0.80        0.44      2.30 o 
   1  13  12       38.37       33.83      5.09 o 
  -7  14  12       18.01       21.19      1.66 o 
  -6  14  12       10.91       10.57      1.45 o 
  -5  14  12       12.25       15.91      1.50 o 
  -4  14  12       16.98       18.40      1.74 o 
  -3  14  12        2.60        4.65      2.15 o 
  -2  14  12       10.49       10.09      3.11 o 
 -17   1  13       19.54       27.41      2.54 o 
 -16   1  13       42.14       53.76      2.96 o 
 -15   1  13        0.54       -1.06      1.45 o 
 -14   1  13       47.60       45.11      2.12 o 
 -13   1  13        0.83        0.48      1.89 o 
 -12   1  13       74.68       70.53      2.63 o 
 -11   1  13       59.21       50.49      2.44 o 
 -10   1  13       47.21       53.67      3.03 o 
  -9   1  13      125.43      128.66      3.84 o 
  -8   1  13       35.01       27.25      2.41 o 
  -7   1  13        2.43        1.35      2.20 o 
  -6   1  13      116.09      100.66      3.51 o 
  -5   1  13        2.25        3.54      1.91 o 
  -4   1  13      164.35      157.44      2.96 o 
  -3   1  13      156.66      161.73      3.07 o 
  -2   1  13      725.57      709.20     14.20 o 
  -1   1  13      128.20      122.15      3.77 o 
   0   1  13       17.80       16.00      2.26 o 
   1   1  13      375.09      373.14      5.21 o 
   2   1  13       69.07       68.57      2.54 o 
   3   1  13       17.27       18.54      2.50 o 
   4   1  13       39.84       43.04      2.31 o 
   5   1  13       17.39       16.18      1.64 o 
   6   1  13       32.27       32.23      2.43 o 
   7   1  13        2.33        5.52      3.34 o 
 -17   2  13       30.64       32.65      4.81 o 
 -16   2  13        0.25       -0.39      2.06 o 
 -15   2  13        0.13        0.22      1.63 o 
 -14   2  13       47.61       47.61      2.15 o 
 -13   2  13        0.42        0.47      1.68 o 
 -12   2  13       99.84       92.55      2.55 o 
 -11   2  13        1.52        2.91      1.76 o 
 -10   2  13      125.06      116.16      3.51 o 
  -9   2  13        5.87        4.11      1.86 o 
  -8   2  13      368.77      351.73     12.79 o 
  -7   2  13       81.61       67.96      2.27 o 
  -6   2  13        4.65        3.80      1.88 o 
  -5   2  13       19.28       21.93      2.06 o 
  -4   2  13       12.27       12.99      1.92 o 
  -3   2  13       14.91       13.70      1.75 o 
  -2   2  13       46.27       45.49      2.35 o 
  -1   2  13       43.41       42.79      2.67 o 
   0   2  13      285.30      265.82      4.32 o 
   1   2  13        1.20        1.93      2.45 o 
   2   2  13        1.45        0.15      2.39 o 
   3   2  13        3.73        3.48      2.37 o 
   4   2  13        9.14       16.77      2.00 o 
   5   2  13       27.89       32.48      2.20 o 
   6   2  13        4.20        4.99      1.38 o 
   7   2  13       44.09       47.46      2.73 o 
 -17   3  13        4.07        5.74      3.13 o 
 -16   3  13       14.62       16.90      1.70 o 
 -15   3  13       32.31       27.38      2.13 o 
 -14   3  13        5.53        9.69      1.43 o 
 -13   3  13        0.92        3.54      1.54 o 
 -12   3  13        4.06        2.94      1.59 o 
 -11   3  13        4.15        2.18      1.96 o 
 -10   3  13       20.26       17.53      2.20 o 
  -9   3  13       19.49       16.51      1.82 o 
  -8   3  13      110.34      101.13      2.70 o 
  -7   3  13      238.36      203.99      5.63 o 
  -6   3  13        3.61        6.72      1.97 o 
  -5   3  13      118.49      112.21      3.24 o 
  -4   3  13       22.03       21.23      1.97 o 
  -3   3  13        3.46        2.01      1.97 o 
  -2   3  13       20.95       18.13      1.96 o 
  -1   3  13        4.17        3.24      1.98 o 
   0   3  13       36.80       35.49      2.85 o 
   1   3  13        3.84        5.07      2.44 o 
   2   3  13       15.46       15.02      2.40 o 
   3   3  13       26.73       24.76      2.52 o 
   4   3  13       68.08       74.29      3.95 o 
   5   3  13        4.82        5.31      1.65 o 
   6   3  13        1.63        2.28      1.50 o 
   7   3  13        1.79        2.52      1.99 o 
 -16   4  13        3.22        4.23      1.47 o 
 -15   4  13       22.42       28.83      2.13 o 
 -14   4  13       18.87       19.01      1.46 o 
 -13   4  13        0.06        1.13      1.48 o 
 -12   4  13       20.10       22.63      1.94 o 
 -11   4  13       11.20       14.26      1.93 o 
 -10   4  13        2.03        4.92      2.10 o 
  -9   4  13      163.75      145.46      3.26 o 
  -8   4  13        4.93        6.54      1.84 o 
  -7   4  13       72.93       69.25      2.36 o 
  -6   4  13       76.08       73.32      2.58 o 
  -5   4  13       63.72       60.83      2.48 o 
  -4   4  13       57.64       50.32      2.63 o 
  -3   4  13       48.88       49.05      2.21 o 
  -2   4  13        0.29        0.08      2.03 o 
  -1   4  13       90.49       90.15      3.22 o 
   0   4  13       49.66       55.18      2.64 o 
   1   4  13      106.00      118.62      4.83 o 
   2   4  13        5.00        5.90      2.90 o 
   3   4  13        0.29        1.58      1.77 o 
   4   4  13       96.88      107.06      2.88 o 
   5   4  13       37.93       42.01      1.94 o 
   6   4  13        1.00        1.23      1.42 o 
   7   4  13       58.56       72.05      2.58 o 
 -16   5  13        2.37        2.61      1.52 o 
 -15   5  13       20.98       26.28      1.66 o 
 -14   5  13       51.96       62.66      2.10 o 
 -13   5  13        6.63        5.83      1.59 o 
 -12   5  13        0.02        1.08      1.70 o 
 -11   5  13       51.21       50.73      2.27 o 
 -10   5  13       13.49       15.20      1.71 o 
  -9   5  13       10.57       10.08      1.77 o 
  -8   5  13       57.82       52.99      2.38 o 
  -7   5  13      335.07      327.40      6.92 o 
  -6   5  13        3.41        3.31      1.98 o 
  -5   5  13       66.37       61.61      2.96 o 
  -4   5  13       56.01       56.65      2.41 o 
  -3   5  13        0.50        0.64      1.81 o 
  -2   5  13      111.02      110.88      2.63 o 
  -1   5  13       73.33       68.53      2.31 o 
   0   5  13       21.42       17.81      2.07 o 
   1   5  13        1.15        0.89      2.01 o 
   2   5  13       39.81       39.85      2.62 o 
   3   5  13        4.70        4.08      1.64 o 
   4   5  13       30.93       30.78      2.07 o 
   5   5  13        7.83        6.46      1.68 o 
   6   5  13       35.74       36.02      1.69 o 
 -16   6  13        0.06        1.61      1.88 o 
 -15   6  13       51.20       71.24      2.16 o 
 -14   6  13        4.89        7.89      1.82 o 
 -13   6  13      150.75      153.83      3.49 o 
 -12   6  13       64.33       70.01      2.19 o 
 -11   6  13        1.91        1.61      1.62 o 
 -10   6  13        5.73        7.53      1.60 o 
  -9   6  13       29.78       33.12      1.86 o 
  -8   6  13       31.61       32.29      1.84 o 
  -7   6  13       24.13       22.05      1.90 o 
  -6   6  13       75.15       72.33      2.76 o 
  -5   6  13      166.72      179.02      3.43 o 
  -4   6  13        2.56        1.58      1.78 o 
  -3   6  13        0.58        1.55      1.76 o 
  -2   6  13       25.84       24.27      1.85 o 
  -1   6  13       31.78       32.25      1.86 o 
   0   6  13       32.26       33.20      2.04 o 
   1   6  13        7.66        5.76      1.91 o 
   2   6  13       49.39       50.07      2.03 o 
   3   6  13        0.03        1.66      1.41 o 
   4   6  13       17.05       16.27      1.83 o 
   5   6  13       33.24       25.70      1.67 o 
   6   6  13        0.00       -0.25      1.97 o 
 -15   7  13        0.17        1.14      1.22 o 
 -14   7  13       49.40       46.21      1.94 o 
 -13   7  13       42.25       39.53      1.73 o 
 -12   7  13       16.47       16.41      1.60 o 
 -11   7  13        0.86        2.34      1.43 o 
 -10   7  13       66.72       79.91      2.10 o 
  -9   7  13        0.01       -0.71      1.64 o 
  -8   7  13       12.66       14.37      1.77 o 
  -7   7  13       41.81       45.35      2.49 o 
  -6   7  13        3.35        2.51      2.06 o 
  -5   7  13       44.44       43.47      2.45 o 
  -4   7  13        2.11        4.81      1.77 o 
  -3   7  13        5.53        5.98      1.80 o 
  -2   7  13        0.00        0.44      1.64 o 
  -1   7  13        4.28        2.44      1.49 o 
   0   7  13       68.87       73.46      2.11 o 
   1   7  13       13.56        9.09      1.69 o 
   2   7  13       12.21        9.60      1.57 o 
   3   7  13       15.36       13.19      1.57 o 
   4   7  13        3.53        1.19      1.58 o 
   5   7  13       46.07       50.06      2.52 o 
 -15   8  13        7.70       12.67      2.31 o 
 -14   8  13        0.33        1.10      1.33 o 
 -13   8  13        0.05        0.38      1.63 o 
 -12   8  13       17.60       30.03      1.75 o 
 -11   8  13       56.95       57.54      2.11 o 
 -10   8  13       28.10       29.82      1.75 o 
  -9   8  13        0.82        0.98      1.58 o 
  -8   8  13        0.24        1.56      1.51 o 
  -7   8  13       31.05       25.04      1.86 o 
  -6   8  13       30.75       26.90      2.24 o 
  -5   8  13      209.18      202.28      4.56 o 
  -4   8  13       26.83       20.36      2.02 o 
  -3   8  13        0.26        1.94      1.70 o 
  -2   8  13        9.71       10.37      1.64 o 
  -1   8  13       79.83       76.92      1.96 o 
   0   8  13        0.29        0.87      1.56 o 
   1   8  13       34.14       36.97      1.80 o 
   2   8  13       48.92       60.59      1.79 o 
   3   8  13       17.26       16.28      1.68 o 
   4   8  13        5.82        5.78      1.60 o 
   5   8  13        0.64        1.13      1.67 o 
 -14   9  13       13.33       14.69      1.33 o 
 -13   9  13        0.87        3.20      1.38 o 
 -12   9  13       12.58       13.52      1.34 o 
 -11   9  13        0.65        0.73      1.23 o 
 -10   9  13       14.43       16.49      1.53 o 
  -9   9  13        0.17        1.58      1.51 o 
  -8   9  13        0.14        0.58      1.40 o 
  -7   9  13        9.20       11.58      1.61 o 
  -6   9  13        0.13       -0.88      1.50 o 
  -5   9  13       76.87       77.68      2.33 o 
  -4   9  13        6.75        5.90      1.72 o 
  -3   9  13        0.54        0.59      1.65 o 
  -2   9  13        4.15        5.23      1.54 o 
  -1   9  13       44.81       37.85      1.74 o 
   0   9  13        0.00       -0.10      1.48 o 
   1   9  13        1.05        1.49      1.36 o 
   2   9  13       16.60       20.59      1.74 o 
   3   9  13        4.83        2.32      1.25 o 
   4   9  13        0.13        0.29      1.88 o 
 -13  10  13       30.10       34.01      2.27 o 
 -12  10  13        5.44        6.37      1.21 o 
 -11  10  13        4.10        4.35      1.27 o 
 -10  10  13       13.46       20.00      1.53 o 
  -9  10  13        3.08        3.72      1.32 o 
  -8  10  13       16.39       13.48      1.57 o 
  -7  10  13        6.37        7.05      1.45 o 
  -6  10  13        9.04        6.44      1.47 o 
  -5  10  13       40.82       33.04      1.85 o 
  -4  10  13       69.34       58.92      1.95 o 
  -3  10  13        0.03        1.49      1.53 o 
  -2  10  13        0.16       -0.12      1.49 o 
  -1  10  13       28.51       24.99      1.76 o 
   0  10  13        0.18        1.78      1.57 o 
   1  10  13       26.92       23.43      1.50 o 
   2  10  13       20.75       23.58      1.92 o 
   3  10  13        0.62        2.43      1.92 o 
 -12  11  13       28.88       22.20      2.71 o 
 -11  11  13        8.08        6.53      1.98 o 
 -10  11  13       49.50       56.23      2.12 o 
  -9  11  13       13.24        8.27      1.32 o 
  -8  11  13       14.62       14.80      1.54 o 
  -7  11  13       17.71       20.06      1.64 o 
  -6  11  13       12.33       11.92      1.49 o 
  -5  11  13        0.35        0.91      1.64 o 
  -4  11  13       48.17       55.36      2.15 o 
  -3  11  13        0.03        0.66      1.33 o 
  -2  11  13        0.35        1.90      1.41 o 
  -1  11  13       33.11       29.20      1.69 o 
   0  11  13        4.17        2.03      1.25 o 
   1  11  13        9.69        8.66      1.75 o 
   2  11  13       25.78       29.19      2.66 o 
 -10  12  13        1.02        0.58      1.64 o 
  -9  12  13        0.94        2.28      1.60 o 
  -8  12  13       19.55       19.05      1.30 o 
  -7  12  13       81.79       96.17      1.89 o 
  -6  12  13        0.06       -0.06      1.26 o 
  -5  12  13       31.97       36.76      1.68 o 
  -4  12  13       33.60       30.80      1.68 o 
  -3  12  13        0.00        1.25      1.18 o 
  -2  12  13       14.87       14.49      1.31 o 
  -1  12  13       25.32       24.89      1.66 o 
   0  12  13        2.96        2.09      1.74 o 
  -8  13  13        0.45       -1.97      2.54 o 
  -7  13  13        1.22        1.58      1.78 o 
  -6  13  13        0.07        0.84      1.26 o 
  -5  13  13        0.06       -0.44      1.26 o 
  -4  13  13       33.59       40.47      1.42 o 
  -3  13  13        1.69        1.96      1.84 o 
 -16   0  14        1.57        3.51      1.67 o 
 -15   0  14       27.41       31.37      2.08 o 
 -14   0  14        0.01        0.31      2.10 o 
 -13   0  14       21.99       28.24      2.71 o 
 -12   0  14       81.40       70.61      4.30 o 
 -11   0  14        0.39        4.51      5.15 o 
 -10   0  14        0.43        2.10      3.82 o 
  -9   0  14       22.65       22.83      3.87 o 
  -8   0  14       46.83       42.49      2.87 o 
  -7   0  14      225.11      206.92      6.44 o 
  -6   0  14       21.23       26.92      3.19 o 
  -5   0  14      440.17      426.36      9.08 o 
  -4   0  14       78.28       71.39      3.28 o 
  -3   0  14       40.09       41.27      2.84 o 
  -2   0  14        9.92       10.81      4.01 o 
  -1   0  14       46.76       41.81      4.61 o 
   0   0  14       28.45       39.94      4.44 o 
   1   0  14      114.67      111.50      7.97 o 
   2   0  14        2.80        4.60      3.16 o 
   3   0  14      108.01      112.40      4.50 o 
   4   0  14       12.76       13.14      2.88 o 
   5   0  14       16.45       20.06      3.41 o 
 -16   1  14        4.67        4.28      1.50 o 
 -15   1  14        0.04       -0.18      1.20 o 
 -14   1  14        4.43        6.16      1.47 o 
 -13   1  14        5.96        5.21      1.63 o 
 -12   1  14        0.45        0.76      1.95 o 
 -11   1  14       30.02       29.50      2.37 o 
 -10   1  14        2.41        4.94      2.14 o 
  -9   1  14       55.61       60.47      2.55 o 
  -8   1  14       94.52      102.41      3.28 o 
  -7   1  14        0.35       -0.07      1.86 o 
  -6   1  14      105.00      103.06      3.47 o 
  -5   1  14        9.27        6.51      1.92 o 
  -4   1  14       25.12       27.31      2.00 o 
  -3   1  14        9.20       16.72      1.80 o 
  -2   1  14      245.96      217.05      4.76 o 
  -1   1  14        9.62        9.95      2.91 o 
   0   1  14       52.61       53.40      2.98 o 
   1   1  14        4.43        8.24      2.25 o 
   2   1  14       18.44       20.39      2.61 o 
   3   1  14        0.56        1.72      2.72 o 
   4   1  14        0.50        2.90      2.13 o 
   5   1  14       12.83       15.99      2.26 o 
   6   1  14        2.67        3.91      2.33 o 
 -16   2  14        0.31        0.79      1.91 o 
 -15   2  14        0.08        0.86      1.34 o 
 -14   2  14       10.40       14.50      1.54 o 
 -13   2  14        0.48       -0.73      1.77 o 
 -12   2  14       17.89       14.61      2.08 o 
 -11   2  14       10.28       16.22      1.90 o 
 -10   2  14       87.60       88.97      3.31 o 
  -9   2  14      116.28      117.15      2.83 o 
  -8   2  14       16.44       19.82      2.01 o 
  -7   2  14        2.61        3.17      1.76 o 
  -6   2  14        4.17        5.12      1.88 o 
  -5   2  14      102.19       86.82      3.30 o 
  -4   2  14       23.90       17.58      1.97 o 
  -3   2  14        8.53        7.63      2.31 o 
  -2   2  14        0.01        2.34      2.40 o 
  -1   2  14        0.36       -0.17      2.45 o 
   0   2  14       26.43       26.84      2.61 o 
   1   2  14        1.06        0.85      2.23 o 
   2   2  14        0.05       -2.29      2.50 o 
   3   2  14        5.38        7.52      2.35 o 
   4   2  14        4.67        7.38      2.21 o 
   5   2  14       57.99       71.36      2.80 o 
 -16   3  14       27.94       34.43      2.27 o 
 -15   3  14       27.70       34.92      2.17 o 
 -14   3  14       27.94       26.18      1.99 o 
 -13   3  14       24.60       26.94      2.33 o 
 -12   3  14       14.29       15.90      2.00 o 
 -11   3  14       20.20       15.86      2.01 o 
 -10   3  14        0.00       -0.03      2.02 o 
  -9   3  14        1.56        1.91      1.62 o 
  -8   3  14        4.94        2.48      1.70 o 
  -7   3  14       63.93       55.40      2.22 o 
  -6   3  14      125.88      134.06      2.77 o 
  -5   3  14       85.00       78.50      2.40 o 
  -4   3  14       30.12       28.32      2.37 o 
  -3   3  14        7.35        8.26      2.33 o 
  -2   3  14      203.40      221.91      6.56 o 
  -1   3  14        0.27        1.19      2.35 o 
   0   3  14       64.34       61.06      2.84 o 
   1   3  14       37.59       33.80      2.56 o 
   2   3  14        3.95        4.82      2.48 o 
   3   3  14        0.02        0.48      2.04 o 
   4   3  14        7.25        7.28      1.72 o 
   5   3  14        8.32        8.65      1.53 o 
 -16   4  14       62.60       61.38      4.38 o 
 -15   4  14       50.22       50.45      2.17 o 
 -14   4  14        0.53       -0.44      1.60 o 
 -13   4  14        2.95        3.33      1.77 o 
 -12   4  14       11.75       11.79      1.78 o 
 -11   4  14        0.19        1.18      1.85 o 
 -10   4  14       96.54      100.79      2.80 o 
  -9   4  14      199.01      191.79      4.03 o 
  -8   4  14        4.47        6.82      1.63 o 
  -7   4  14       97.31       91.34      2.44 o 
  -6   4  14       72.38       78.37      2.40 o 
  -5   4  14      153.05      150.93      3.13 o 
  -4   4  14       26.96       26.61      2.35 o 
  -3   4  14        1.23        0.98      2.08 o 
  -2   4  14       10.01       11.29      1.94 o 
  -1   4  14        3.34        2.59      1.85 o 
   0   4  14       16.66       18.97      2.24 o 
   1   4  14       13.84       19.55      2.21 o 
   2   4  14        2.41        2.75      1.86 o 
   3   4  14       15.00       14.85      1.67 o 
   4   4  14        0.08        0.87      1.76 o 
   5   4  14       39.86       41.20      1.82 o 
 -15   5  14        1.98        3.27      1.32 o 
 -14   5  14       29.25       31.44      4.46 o 
 -13   5  14        6.65        6.09      1.68 o 
 -12   5  14       93.73      108.94      2.30 o 
 -11   5  14       53.36       49.60      2.05 o 
 -10   5  14        4.64        6.10      1.47 o 
  -9   5  14        8.25        9.19      1.79 o 
  -8   5  14       12.80       14.63      1.95 o 
  -7   5  14        2.38        2.47      1.99 o 
  -6   5  14       48.57       48.34      2.46 o 
  -5   5  14      113.11      115.52      3.38 o 
  -4   5  14      109.61      111.62      2.97 o 
  -3   5  14        3.47        4.06      1.74 o 
  -2   5  14       76.85       82.43      2.47 o 
  -1   5  14        4.88        5.53      1.79 o 
   0   5  14        0.02       -1.17      1.61 o 
   1   5  14        0.61        0.00      1.49 o 
   2   5  14        5.32        7.25      1.57 o 
   3   5  14        0.43        0.55      1.55 o 
   4   5  14        5.00        4.94      1.63 o 
 -15   6  14        8.51       10.58      1.48 o 
 -14   6  14       43.84       40.14      1.83 o 
 -13   6  14        0.79        0.51      1.45 o 
 -12   6  14       36.96       30.32      1.54 o 
 -11   6  14        5.80        7.95      1.45 o 
 -10   6  14       28.10       29.16      1.61 o 
  -9   6  14       10.68       16.45      1.75 o 
  -8   6  14       19.69       25.31      2.14 o 
  -7   6  14       21.06       17.17      2.23 o 
  -6   6  14      103.20       86.93      3.48 o 
  -5   6  14       23.44       22.50      2.57 o 
  -4   6  14       38.10       44.22      2.00 o 
  -3   6  14       54.65       53.66      2.12 o 
  -2   6  14        0.16        1.99      1.65 o 
  -1   6  14        4.10        4.82      1.82 o 
   0   6  14        6.34        7.81      1.47 o 
   1   6  14        1.07        1.75      1.44 o 
   2   6  14        4.81        3.85      1.39 o 
   3   6  14        7.47        7.18      1.76 o 
   4   6  14        0.01       -0.86      1.28 o 
 -14   7  14        0.03        0.66      1.57 o 
 -13   7  14        4.31        3.88      1.15 o 
 -12   7  14       15.03       17.89      1.44 o 
 -11   7  14        0.03        0.46      1.33 o 
 -10   7  14        2.93        1.34      1.31 o 
  -9   7  14       19.20       21.23      1.73 o 
  -8   7  14       20.65       21.59      2.23 o 
  -7   7  14       52.21       52.32      2.95 o 
  -6   7  14       47.34       46.19      2.97 o 
  -5   7  14        8.73       11.01      1.84 o 
  -4   7  14      144.17      143.70      4.10 o 
  -3   7  14        0.60        1.64      1.73 o 
  -2   7  14       67.83       73.47      2.09 o 
  -1   7  14       14.28       11.13      1.65 o 
   0   7  14       18.59       15.53      1.69 o 
   1   7  14       17.96       16.44      1.44 o 
   2   7  14       14.01       16.68      1.38 o 
   3   7  14        1.84        2.47      1.45 o 
 -13   8  14        1.72        1.12      1.51 o 
 -12   8  14        8.59       10.83      1.43 o 
 -11   8  14       38.23       56.73      1.96 o 
 -10   8  14        0.54        1.26      1.34 o 
  -9   8  14       11.58       16.74      1.54 o 
  -8   8  14        0.05        1.94      1.85 o 
  -7   8  14        4.84        6.20      2.02 o 
  -6   8  14       33.71       33.36      1.88 o 
  -5   8  14        1.37        0.79      1.67 o 
  -4   8  14       40.57       36.45      1.71 o 
  -3   8  14        4.54        5.11      1.58 o 
  -2   8  14       10.10       10.06      1.70 o 
  -1   8  14        7.21       11.15      1.50 o 
   0   8  14        1.82        3.46      1.59 o 
   1   8  14       42.19       41.80      1.87 o 
   2   8  14        1.71        1.56      1.40 o 
   3   8  14        2.46        2.53      1.73 o 
 -12   9  14       20.36       23.36      1.65 o 
 -11   9  14       72.49       87.96      3.25 o 
 -10   9  14       17.21       19.07      1.60 o 
  -9   9  14        5.73        6.53      1.59 o 
  -8   9  14       23.09       28.55      1.92 o 
  -7   9  14        1.25        2.43      1.59 o 
  -6   9  14        4.28        5.61      1.54 o 
  -5   9  14        6.58        9.81      1.53 o 
  -4   9  14       87.41       77.79      2.00 o 
  -3   9  14        1.19        2.08      1.55 o 
  -2   9  14       16.53       18.92      1.61 o 
  -1   9  14        9.58       10.13      1.58 o 
   0   9  14        3.52        2.89      1.37 o 
   1   9  14        0.13        1.36      1.42 o 
   2   9  14        8.71       11.67      1.86 o 
 -11  10  14        8.34       13.05      1.81 o 
 -10  10  14        7.27        7.06      1.34 o 
  -9  10  14        0.94        0.08      1.32 o 
  -8  10  14        1.79        0.98      1.44 o 
  -7  10  14        0.02        0.35      1.26 o 
  -6  10  14        0.36        0.70      1.26 o 
  -5  10  14        7.84       12.32      1.50 o 
  -4  10  14       81.38       83.71      2.09 o 
  -3  10  14       38.88       42.54      1.59 o 
  -2  10  14       29.52       34.03      1.76 o 
  -1  10  14        6.70        6.65      1.28 o 
   0  10  14       43.50       48.15      1.97 o 
 -10  11  14       49.99       58.52      3.32 o 
  -9  11  14       53.89       53.46      1.67 o 
  -8  11  14        0.85        0.59      1.44 o 
  -7  11  14        7.46        8.39      1.64 o 
  -6  11  14        4.98        7.91      1.13 o 
  -5  11  14       34.77       41.35      1.42 o 
  -4  11  14        6.03        3.84      1.26 o 
  -3  11  14        0.69        0.87      1.38 o 
  -2  11  14       47.92       55.07      1.62 o 
  -1  11  14       23.74       23.42      2.82 o 
  -6  12  14        8.11        9.08      1.82 o 
  -5  12  14        7.82       11.48      2.59 o 
 -15   1  15        4.41        6.45      1.24 o 
 -14   1  15        7.26        5.88      1.29 o 
 -13   1  15        0.06        0.80      1.46 o 
 -12   1  15       25.87       21.76      1.83 o 
 -11   1  15       16.64       13.57      1.67 o 
 -10   1  15       15.88       14.06      1.64 o 
  -9   1  15      129.91      132.62      3.83 o 
  -8   1  15       17.33       14.28      1.73 o 
  -7   1  15       19.55       22.54      1.68 o 
  -6   1  15       36.37       36.43      1.75 o 
  -5   1  15        1.18        1.80      1.68 o 
  -4   1  15       74.80       72.78      2.26 o 
  -3   1  15      286.22      261.96      5.68 o 
  -2   1  15        0.19        0.46      2.49 o 
  -1   1  15       15.52       17.62      3.03 o 
   0   1  15        5.72        7.02      3.40 o 
   1   1  15        5.28        4.70      3.35 o 
   2   1  15       10.49       11.70      3.07 o 
   3   1  15       39.82       48.76      6.44 o 
   4   1  15        1.43        2.21      2.11 o 
 -15   2  15       18.24       17.51      2.06 o 
 -14   2  15        3.44        3.51      1.21 o 
 -13   2  15       12.55       13.25      1.51 o 
 -12   2  15        6.20        5.79      1.64 o 
 -11   2  15        2.05        1.42      1.86 o 
 -10   2  15        0.00        0.46      2.00 o 
  -9   2  15      160.46      164.41      3.98 o 
  -8   2  15       16.45       18.73      1.85 o 
  -7   2  15       23.72       29.13      1.86 o 
  -6   2  15       99.36      102.82      2.53 o 
  -5   2  15        0.58        0.87      1.52 o 
  -4   2  15       31.16       35.08      2.34 o 
  -3   2  15       66.26       73.15      2.70 o 
  -2   2  15       85.24       79.71      3.65 o 
  -1   2  15       46.96       52.52      3.40 o 
   0   2  15        3.06        2.57      2.60 o 
   1   2  15        3.50       -0.11      3.12 o 
   2   2  15       11.42       12.48      2.86 o 
   3   2  15        0.57        1.49      1.41 o 
 -15   3  15        0.31        2.24      1.72 o 
 -14   3  15       25.83       28.84      1.48 o 
 -13   3  15       20.83       19.39      1.71 o 
 -12   3  15       20.36       20.36      2.14 o 
 -11   3  15        3.30        2.36      1.79 o 
 -10   3  15       34.76       39.29      2.34 o 
  -9   3  15      230.50      238.82      5.02 o 
  -8   3  15      115.37      118.21      3.16 o 
  -7   3  15        3.21        3.51      1.60 o 
  -6   3  15        1.58        2.13      1.61 o 
  -5   3  15        0.00       -1.11      1.70 o 
  -4   3  15        0.79       -0.90      2.03 o 
  -3   3  15        1.34        0.84      2.21 o 
  -2   3  15        0.00        2.91      2.29 o 
  -1   3  15       83.83       88.21      3.17 o 
   0   3  15        3.62        4.85      2.17 o 
   1   3  15        6.42        4.07      1.94 o 
   2   3  15       31.11       26.53      1.91 o 
   3   3  15        1.23        1.83      1.63 o 
 -15   4  15        3.10        3.96      1.75 o 
 -14   4  15        6.05        9.03      1.74 o 
 -13   4  15       18.60       16.09      1.44 o 
 -12   4  15        5.19        6.16      1.57 o 
 -11   4  15        0.34        0.29      1.78 o 
 -10   4  15       43.50       44.22      2.31 o 
  -9   4  15       56.58       69.37      2.36 o 
  -8   4  15       14.71       12.45      1.75 o 
  -7   4  15       29.88       34.66      2.00 o 
  -6   4  15        0.00       -0.28      1.78 o 
  -5   4  15        2.90        2.89      1.84 o 
  -4   4  15       14.85       12.61      1.97 o 
  -3   4  15      198.00      216.38      3.81 o 
  -2   4  15        0.55       -1.31      1.95 o 
  -1   4  15       17.26       11.88      2.17 o 
   0   4  15        4.00        2.26      1.51 o 
   1   4  15        4.19        5.94      1.41 o 
   2   4  15        4.50        4.36      1.37 o 
   3   4  15        0.08        1.53      1.92 o 
 -14   5  15        3.41        8.73      1.57 o 
 -13   5  15       11.10       15.81      1.93 o 
 -12   5  15        7.06        8.56      1.71 o 
 -11   5  15        3.23        4.14      1.93 o 
 -10   5  15        0.01        0.40      1.70 o 
  -9   5  15        3.04        4.93      1.70 o 
  -8   5  15        0.81        1.82      1.75 o 
  -7   5  15       54.70       50.63      2.18 o 
  -6   5  15        4.30        6.08      2.08 o 
  -5   5  15        4.77        5.44      2.13 o 
  -4   5  15        9.69       12.30      1.89 o 
  -3   5  15       12.09       12.49      1.80 o 
  -2   5  15        1.55        2.65      1.69 o 
  -1   5  15       26.34       33.08      1.85 o 
   0   5  15        3.11        3.49      1.31 o 
   1   5  15        1.40        1.01      1.23 o 
   2   5  15       63.90       66.55      2.26 o 
   3   5  15        0.14        0.37      2.00 o 
 -13   6  15        0.35        0.36      1.67 o 
 -12   6  15        0.03       -0.34      1.45 o 
 -11   6  15        1.61        2.56      1.76 o 
 -10   6  15        9.32        6.67      1.57 o 
  -9   6  15        4.06        9.88      1.62 o 
  -8   6  15       81.66       90.66      2.33 o 
  -7   6  15      106.98      119.23      3.42 o 
  -6   6  15        8.75       10.26      2.06 o 
  -5   6  15        2.11        3.33      1.96 o 
  -4   6  15        1.41        2.06      1.70 o 
  -3   6  15       90.27       93.30      2.35 o 
  -2   6  15        3.13        3.45      1.67 o 
  -1   6  15       19.34       22.35      1.56 o 
   0   6  15        7.93        9.35      1.61 o 
   1   6  15       66.20       72.35      2.41 o 
   2   6  15        2.63        3.17      1.84 o 
 -13   7  15        2.98        7.98      2.41 o 
 -12   7  15        0.07       -0.63      1.24 o 
 -11   7  15        9.23        8.28      1.68 o 
 -10   7  15        5.24        7.15      1.28 o 
  -9   7  15        0.53        0.09      1.42 o 
  -8   7  15       31.72       38.83      1.89 o 
  -7   7  15       17.35       14.11      1.96 o 
  -6   7  15       10.70       11.73      2.05 o 
  -5   7  15        0.04        0.13      1.88 o 
  -4   7  15       28.60       33.95      3.71 o 
  -3   7  15        3.85        4.69      1.33 o 
  -2   7  15        6.29        9.33      1.45 o 
  -1   7  15        4.95        3.22      1.40 o 
   0   7  15        4.32        4.25      1.37 o 
   1   7  15        7.13        6.31      2.05 o 
 -12   8  15        0.84        0.75      2.15 o 
 -11   8  15        1.55        1.94      1.56 o 
 -10   8  15        0.27        0.24      1.23 o 
  -9   8  15        2.13        3.07      1.52 o 
  -8   8  15        6.59        9.04      1.49 o 
  -7   8  15        3.54        3.43      1.53 o 
  -6   8  15       20.30       18.48      1.70 o 
  -5   8  15       43.97       43.45      1.90 o 
  -4   8  15        0.00        1.12      1.40 o 
  -3   8  15      158.03      175.97      2.46 o 
  -2   8  15        0.16        1.05      1.21 o 
  -1   8  15        1.94        1.08      1.20 o 
   0   8  15       63.24       71.85      2.08 o 
 -10   9  15        7.55       12.95      2.03 o 
  -9   9  15        0.99        0.34      1.24 o 
  -8   9  15       13.30       14.90      1.51 o 
  -7   9  15       14.07       13.52      1.38 o 
  -6   9  15        0.68        1.09      1.33 o 
  -5   9  15        0.53        1.02      1.52 o 
  -4   9  15        1.45        3.83      1.36 o 
  -3   9  15       62.67       83.85      2.01 o 
  -2   9  15        7.76        9.19      1.48 o 
  -1   9  15        1.19        3.16      1.72 o 
  -8  10  15        2.46        3.43      1.21 o 
  -7  10  15        0.46        0.31      1.31 o 
  -6  10  15        2.72        3.17      1.37 o 
  -5  10  15        3.21        2.63      1.29 o 
  -4  10  15        1.45        2.33      1.27 o 
  -3  10  15       19.34       17.05      1.54 o 
 -14   0  16       10.48        9.68      2.36 o 
 -13   0  16        0.20        2.70      1.51 o 
 -12   0  16        5.35        4.22      1.78 o 
 -11   0  16       20.41       26.80      2.29 o 
 -10   0  16        0.06        0.30      1.76 o 
  -9   0  16       40.91       38.72      2.76 o 
  -8   0  16       22.72       28.32      2.71 o 
  -7   0  16        7.17        8.99      2.08 o 
  -6   0  16       22.76       20.79      2.59 o 
  -5   0  16       97.71      108.04      3.45 o 
  -4   0  16       74.60       70.72     15.78 o 
  -3   0  16      148.74      158.01     10.47 o 
  -2   0  16        6.16        1.94      3.92 o 
  -1   0  16       34.71       37.66      4.69 o 
   0   0  16       53.57       48.46      4.40 o 
   1   0  16        0.69        1.50      2.10 o 
 -14   1  16        6.90        7.89      1.64 o 
 -13   1  16       16.23       19.47      1.36 o 
 -12   1  16        0.46        1.36      1.46 o 
 -11   1  16        7.02        7.23      1.45 o 
 -10   1  16       30.15       32.50      1.81 o 
  -9   1  16       84.05       83.22      2.06 o 
  -8   1  16       91.61       99.93      2.45 o 
  -7   1  16       26.07       26.41      1.57 o 
  -6   1  16        0.48        0.91      1.50 o 
  -5   1  16        4.62        3.59      1.59 o 
  -4   1  16       30.51       35.89      2.59 o 
  -3   1  16       60.65       76.88      5.88 o 
  -2   1  16       10.01        5.28      2.36 o 
  -1   1  16        3.83        5.20      2.21 o 
   0   1  16        6.89        8.55      2.03 o 
   1   1  16        3.58        5.64      1.73 o 
 -14   2  16        0.90        0.39      2.15 o 
 -13   2  16        4.96        4.68      1.22 o 
 -12   2  16       46.92       48.41      1.85 o 
 -11   2  16       31.76       32.22      1.85 o 
 -10   2  16       46.79       47.32      1.90 o 
  -9   2  16        5.23        5.11      1.65 o 
  -8   2  16       22.76       23.30      1.65 o 
  -7   2  16        0.56       -0.19      1.45 o 
  -6   2  16       23.67       23.01      1.56 o 
  -5   2  16       45.02       43.80      2.04 o 
  -4   2  16       66.61       81.09      3.36 o 
  -3   2  16        4.24        5.55      2.51 o 
  -2   2  16        2.46        2.00      2.37 o 
  -1   2  16      130.95      146.35      4.93 o 
   0   2  16        5.94        7.34      1.50 o 
   1   2  16        9.05        9.44      1.69 o 
 -13   3  16       10.17       13.66      1.42 o 
 -12   3  16        8.19        7.33      1.45 o 
 -11   3  16       16.65       17.51      1.50 o 
 -10   3  16       52.51       49.26      1.86 o 
  -9   3  16        2.89        3.10      1.59 o 
  -8   3  16       21.24       25.27      1.72 o 
  -7   3  16       13.22       17.55      1.66 o 
  -6   3  16        3.28        4.24      1.57 o 
  -5   3  16        1.01        1.02      1.94 o 
  -4   3  16       16.96       18.41      1.78 o 
  -3   3  16       41.39       44.91      2.42 o 
  -2   3  16        1.29        2.27      1.91 o 
  -1   3  16       15.46       14.78      2.22 o 
   0   3  16        3.37        3.53      1.41 o 
   1   3  16        8.38        7.73      1.99 o 
 -13   4  16        6.78        7.57      1.48 o 
 -12   4  16        6.21        6.26      1.46 o 
 -11   4  16       12.82       15.20      1.49 o 
 -10   4  16        8.47       13.27      1.67 o 
  -9   4  16        7.64        5.13      1.42 o 
  -8   4  16       27.21       24.04      1.63 o 
  -7   4  16        0.75        0.25      1.53 o 
  -6   4  16       29.89       31.05      1.75 o 
  -5   4  16        2.03        3.23      1.68 o 
  -4   4  16        1.77        1.80      1.35 o 
  -3   4  16       33.80       35.11      2.23 o 
  -2   4  16       49.07       51.51      2.33 o 
  -1   4  16       21.88       24.65      1.87 o 
   0   4  16        2.69        2.66      1.66 o 
   1   4  16       32.30       41.20      3.45 o 
 -12   5  16       34.24       33.43      1.52 o 
 -11   5  16        0.75       -0.07      1.25 o 
 -10   5  16        4.75        8.17      1.47 o 
  -9   5  16        5.30        6.80      1.28 o 
  -8   5  16        1.03       -1.19      1.38 o 
  -7   5  16       59.54       69.05      1.95 o 
  -6   5  16        6.94        8.60      1.44 o 
  -5   5  16        0.01       -0.31      1.57 o 
  -4   5  16       13.57       15.86      1.60 o 
  -3   5  16        0.09       -0.72      1.71 o 
  -2   5  16        9.33       11.45      1.51 o 
  -1   5  16        1.56        2.42      1.43 o 
   0   5  16        0.23        0.75      1.78 o 
 -11   6  16        0.31        1.91      1.47 o 
 -10   6  16        5.79        8.71      1.54 o 
  -9   6  16        2.91        3.69      1.17 o 
  -8   6  16       23.24       25.00      1.36 o 
  -7   6  16        3.97        9.16      1.39 o 
  -6   6  16        0.91        0.94      1.55 o 
  -5   6  16       29.01       34.37      1.79 o 
  -4   6  16        0.13        1.89      1.28 o 
  -3   6  16       23.00       22.71      1.58 o 
  -2   6  16       28.83       30.35      1.70 o 
  -1   6  16        1.43        3.60      1.42 o 
 -10   7  16       16.03       10.21      1.26 o 
  -9   7  16        1.11        1.69      1.32 o 
  -8   7  16        0.11        1.10      0.96 o 
  -7   7  16        7.05        8.25      1.26 o 
  -6   7  16        3.10        4.08      1.28 o 
  -5   7  16        0.69        1.32      1.22 o 
  -4   7  16       36.29       44.56      1.72 o 
  -3   7  16        0.58        1.06      1.66 o 
  -2   7  16        5.85        6.98      1.43 o 
  -9   8  16        1.60        3.60      1.48 o 
  -8   8  16       39.84       42.42      2.21 o 
  -7   8  16        3.48        5.85      1.29 o 
  -6   8  16        2.35        2.08      1.12 o 
  -5   8  16       15.68       17.33      1.22 o 
  -4   8  16       37.89       40.70      2.12 o 
 -11   1  17       18.41       23.59      1.70 o 
 -10   1  17        4.21        2.33      1.65 o 
  -9   1  17       10.67       15.40      1.57 o 
  -8   1  17        7.64        6.51      1.83 o 
  -7   1  17       85.30       99.93      2.65 o 
  -6   1  17        0.10        0.37      1.36 o 
  -5   1  17       23.51       30.45      2.14 o 
  -4   1  17        5.59        5.15      2.22 o 
  -3   1  17       16.56       14.31      2.23 o 
  -2   1  17       19.73       18.19      2.16 o 
 -11   2  17        1.29        1.68      1.32 o 
 -10   2  17        2.96        3.87      1.44 o 
  -9   2  17        6.47        7.26      1.37 o 
  -8   2  17       31.45       37.62      2.10 o 
  -7   2  17       15.34       14.64      1.71 o 
  -6   2  17        8.62       12.38      1.75 o 
  -5   2  17        0.19       -0.29      1.67 o 
  -4   2  17        5.95        5.66      2.12 o 
  -3   2  17        0.07       -0.92      2.00 o 
  -2   2  17       19.11       19.46      2.30 o 
 -11   3  17       20.56       22.33      1.81 o 
 -10   3  17        0.15        0.32      1.73 o 
  -9   3  17        4.46        4.64      1.58 o 
  -8   3  17        0.00       -0.70      1.55 o 
  -7   3  17       11.91       11.39      1.71 o 
  -6   3  17        0.00        1.27      1.52 o 
  -5   3  17        0.01        1.02      2.24 o 
  -4   3  17       31.59       34.94      2.76 o 
  -3   3  17        1.84        0.44      1.75 o 
  -2   3  17       25.68       30.69      2.69 o 
 -10   4  17       11.99       16.22      2.48 o 
  -9   4  17        0.05       -0.44      1.73 o 
  -8   4  17       29.38       30.87      2.81 o 
  -7   4  17        0.23       -0.17      1.40 o 
  -6   4  17       11.05       14.41      2.19 o 
  -5   4  17        8.48        7.86      2.04 o 
  -4   4  17       38.67       38.63      2.36 o 
  -3   4  17        1.95        0.94      1.75 o 
  -9   5  17        1.15        0.51      2.05 o 
  -8   5  17        0.04        1.71      1.92 o 
  -7   5  17        1.66        3.13      1.78 o 
  -6   5  17        2.74        2.17      1.42 o 
  -5   5  17        3.03        6.56      1.44 o 
  -4   5  17       49.00       52.29      3.23 o 
                                                 
